# Supplementary material for: Disproportionality analysis of adverse events associated with endothelin receptor antagonists based on the FDA adverse event reporting system (FAERS)
Source: Front Cardiovasc Med. 2026 Mar 10;13:1712783. doi: 10.3389/fcvm.2026.1712783 (PMC13008715; doi:10.3389/fcvm.2026.1712783)
Supplement: Supplementary file 2 [file Table2.xlsx]

## Sheet: Sheet 1
soc_english	pt_english	<span style="background-color:#FFFF0080">bos</span><br/><span style="color:#FF000080"><18</span><br/>Case Reports	<span style="background-color:#FFFF0080">bos</span><br/><span style="color:#FF000080"><18</span><br/>ROR(95% CI)	<span style="background-color:#FFFF0080">bos</span><br/><span style="color:#FF000080"><18</span><br/>PRR(95% CI)	<span style="background-color:#FFFF0080">bos</span><br/><span style="color:#FF000080"><18</span><br/>chisq	<span style="background-color:#FFFF0080">bos</span><br/><span style="color:#FF000080"><18</span><br/>IC(IC025)	<span style="background-color:#FFFF0080">bos</span><br/><span style="color:#FF000080"><18</span><br/>EBGM(EBGM05)	<span style="background-color:#FFFF0080">bos</span><br/><span style="color:#FF000080"><18</span><br/>p.value	<span style="background-color:#FFFF0080">bos</span><br/><span style="color:#FF000080"><18</span><br/>p.adj	<span style="background-color:#FFFF0080">bos</span><br/><span style="color:#C08BED80">18~65</span><br/>Case Reports	<span style="background-color:#FFFF0080">bos</span><br/><span style="color:#C08BED80">18~65</span><br/>ROR(95% CI)	<span style="background-color:#FFFF0080">bos</span><br/><span style="color:#C08BED80">18~65</span><br/>PRR(95% CI)	<span style="background-color:#FFFF0080">bos</span><br/><span style="color:#C08BED80">18~65</span><br/>chisq	<span style="background-color:#FFFF0080">bos</span><br/><span style="color:#C08BED80">18~65</span><br/>IC(IC025)	<span style="background-color:#FFFF0080">bos</span><br/><span style="color:#C08BED80">18~65</span><br/>EBGM(EBGM05)	<span style="background-color:#FFFF0080">bos</span><br/><span style="color:#C08BED80">18~65</span><br/>p.value	<span style="background-color:#FFFF0080">bos</span><br/><span style="color:#C08BED80">18~65</span><br/>p.adj	<span style="background-color:#FFFF0080">bos</span><br/><span style="color:#953BAE80">>=65</span><br/>Case Reports	<span style="background-color:#FFFF0080">bos</span><br/><span style="color:#953BAE80">>=65</span><br/>ROR(95% CI)	<span style="background-color:#FFFF0080">bos</span><br/><span style="color:#953BAE80">>=65</span><br/>PRR(95% CI)	<span style="background-color:#FFFF0080">bos</span><br/><span style="color:#953BAE80">>=65</span><br/>chisq	<span style="background-color:#FFFF0080">bos</span><br/><span style="color:#953BAE80">>=65</span><br/>IC(IC025)	<span style="background-color:#FFFF0080">bos</span><br/><span style="color:#953BAE80">>=65</span><br/>EBGM(EBGM05)	<span style="background-color:#FFFF0080">bos</span><br/><span style="color:#953BAE80">>=65</span><br/>p.value	<span style="background-color:#FFFF0080">bos</span><br/><span style="color:#953BAE80">>=65</span><br/>p.adj	<span style="background-color:#FFFF0080">bos</span><br/><span style="color:#69EA9D80">unknow</span><br/>Case Reports	<span style="background-color:#FFFF0080">bos</span><br/><span style="color:#69EA9D80">unknow</span><br/>ROR(95% CI)	<span style="background-color:#FFFF0080">bos</span><br/><span style="color:#69EA9D80">unknow</span><br/>PRR(95% CI)	<span style="background-color:#FFFF0080">bos</span><br/><span style="color:#69EA9D80">unknow</span><br/>chisq	<span style="background-color:#FFFF0080">bos</span><br/><span style="color:#69EA9D80">unknow</span><br/>IC(IC025)	<span style="background-color:#FFFF0080">bos</span><br/><span style="color:#69EA9D80">unknow</span><br/>EBGM(EBGM05)	<span style="background-color:#FFFF0080">bos</span><br/><span style="color:#69EA9D80">unknow</span><br/>p.value	<span style="background-color:#FFFF0080">bos</span><br/><span style="color:#69EA9D80">unknow</span><br/>p.adj	<span style="background-color:#FFFF0080">amb</span><br/><span style="color:#FF000080"><18</span><br/>Case Reports	<span style="background-color:#FFFF0080">amb</span><br/><span style="color:#FF000080"><18</span><br/>ROR(95% CI)	<span style="background-color:#FFFF0080">amb</span><br/><span style="color:#FF000080"><18</span><br/>PRR(95% CI)	<span style="background-color:#FFFF0080">amb</span><br/><span style="color:#FF000080"><18</span><br/>chisq	<span style="background-color:#FFFF0080">amb</span><br/><span style="color:#FF000080"><18</span><br/>IC(IC025)	<span style="background-color:#FFFF0080">amb</span><br/><span style="color:#FF000080"><18</span><br/>EBGM(EBGM05)	<span style="background-color:#FFFF0080">amb</span><br/><span style="color:#FF000080"><18</span><br/>p.value	<span style="background-color:#FFFF0080">amb</span><br/><span style="color:#FF000080"><18</span><br/>p.adj	<span style="background-color:#FFFF0080">amb</span><br/><span style="color:#C08BED80">18~65</span><br/>Case Reports	<span style="background-color:#FFFF0080">amb</span><br/><span style="color:#C08BED80">18~65</span><br/>ROR(95% CI)	<span style="background-color:#FFFF0080">amb</span><br/><span style="color:#C08BED80">18~65</span><br/>PRR(95% CI)	<span style="background-color:#FFFF0080">amb</span><br/><span style="color:#C08BED80">18~65</span><br/>chisq	<span style="background-color:#FFFF0080">amb</span><br/><span style="color:#C08BED80">18~65</span><br/>IC(IC025)	<span style="background-color:#FFFF0080">amb</span><br/><span style="color:#C08BED80">18~65</span><br/>EBGM(EBGM05)	<span style="background-color:#FFFF0080">amb</span><br/><span style="color:#C08BED80">18~65</span><br/>p.value	<span style="background-color:#FFFF0080">amb</span><br/><span style="color:#C08BED80">18~65</span><br/>p.adj
general disorders and administration site conditions	death	156	2.06(1.45, 2.92)	2.04(1.43, 2.9)	17.24	0.28(-0.02)	1.21(0.91)	0	0.001	1105	1.5(1.39, 1.61)	1.48(1.37, 1.6)	118.62	0.4(0.31)	1.32(1.24)	0	0	2170	1.43(1.36, 1.51)	1.41(1.33, 1.5)	176.96	0.34(0.27)	1.27(1.21)	0	0	5346	7.45(7, 7.92)	6.26(5.9, 6.64)	5292.7	1.05(1)	2.07(1.97)	0	0	30	0.58(0.39, 0.86)	0.59(0.4, 0.87)	7.47	-0.62(-1.17)	0.65(0.47)	0.008	0.064	1063	0.94(0.88, 1.02)	0.95(0.88, 1.03)	2.33	-0.05(-0.15)	0.96(0.91)	0.132	0.42
general disorders and administration site conditions	condition aggravated	136	2.05(1.41, 2.98)	2.04(1.41, 2.96)	14.88	0.28(-0.04)	1.21(0.89)	0	0.003	563	1.97(1.77, 2.19)	1.95(1.77, 2.15)	160.34	0.66(0.52)	1.58(1.44)	0	0	433	1.27(1.14, 1.43)	1.27(1.13, 1.43)	17.19	0.24(0.09)	1.18(1.08)	0	0.001	243	1.33(1.12, 1.57)	1.32(1.11, 1.57)	10.56	0.23(0.02)	1.18(1.02)	0.001	0.017	14	0.31(0.18, 0.53)	0.31(0.18, 0.54)	19.86	-1.43(-2.2)	0.37(0.23)	0	0	192	0.33(0.28, 0.38)	0.33(0.28, 0.39)	228.83	-1.24(-1.46)	0.42(0.37)	0	0
general disorders and administration site conditions	fatigue	44	0.43(0.29, 0.65)	0.44(0.3, 0.65)	17.74	-0.53(-1.04)	0.69(0.49)	0	0.001	431	0.74(0.67, 0.82)	0.74(0.67, 0.82)	30.82	-0.33(-0.48)	0.79(0.73)	0	0	467	0.77(0.7, 0.86)	0.77(0.7, 0.85)	24.18	-0.28(-0.42)	0.82(0.76)	0	0	471	1.05(0.93, 1.18)	1.05(0.93, 1.18)	0.62	0.04(-0.11)	1.03(0.93)	0.448	0.738	38	2.15(1.43, 3.25)	2.14(1.42, 3.23)	13.94	0.75(0.21)	1.68(1.19)	0	0.005	816	1.25(1.14, 1.36)	1.24(1.15, 1.34)	24.6	0.2(0.09)	1.15(1.07)	0	0
general disorders and administration site conditions	malaise	46	0.71(0.45, 1.1)	0.71(0.45, 1.11)	2.34	-0.19(-0.71)	0.88(0.6)	0.158	0.617	335	0.72(0.64, 0.81)	0.72(0.64, 0.81)	29.22	-0.37(-0.53)	0.78(0.7)	0	0	381	0.83(0.74, 0.93)	0.83(0.74, 0.93)	9.98	-0.2(-0.36)	0.87(0.79)	0.002	0.013	272	0.86(0.74, 1)	0.86(0.75, 0.99)	3.78	-0.13(-0.33)	0.91(0.81)	0.057	0.264	22	1.36(0.82, 2.24)	1.36(0.83, 2.22)	1.47	0.32(-0.35)	1.25(0.82)	0.283	0.605	673	1.32(1.2, 1.46)	1.32(1.2, 1.46)	31.34	0.25(0.12)	1.19(1.1)	0	0
general disorders and administration site conditions	pyrexia	204	1.69(1.27, 2.24)	1.67(1.27, 2.2)	13.39	0.21(-0.05)	1.16(0.92)	0	0.006	306	1.08(0.95, 1.24)	1.08(0.94, 1.24)	1.44	0.09(-0.1)	1.06(0.95)	0.243	0.436	204	1.23(1.04, 1.45)	1.23(1.05, 1.44)	5.96	0.21(-0.02)	1.16(1.01)	0.017	0.08	163	1.37(1.11, 1.68)	1.36(1.1, 1.69)	8.57	0.26(-0.01)	1.2(1)	0.004	0.042	36	0.5(0.35, 0.72)	0.51(0.36, 0.73)	15.01	-0.8(-1.29)	0.58(0.43)	0	0.003	321	0.8(0.7, 0.91)	0.8(0.7, 0.92)	11.66	-0.22(-0.4)	0.86(0.77)	0.001	0.009
general disorders and administration site conditions	chest pain	32	0.39(0.25, 0.61)	0.39(0.25, 0.61)	17.58	-0.62(-1.21)	0.65(0.44)	0	0.001	317	0.69(0.61, 0.78)	0.69(0.61, 0.78)	35.97	-0.42(-0.59)	0.75(0.68)	0	0	268	1.05(0.91, 1.21)	1.05(0.92, 1.2)	0.4	0.05(-0.15)	1.03(0.92)	0.549	0.767	272	0.92(0.79, 1.07)	0.92(0.79, 1.08)	1.17	-0.07(-0.27)	0.95(0.84)	0.296	0.629	33	2.6(1.64, 4.12)	2.58(1.64, 4.05)	17.84	0.91(0.32)	1.88(1.28)	0	0.001	671	1.34(1.21, 1.48)	1.33(1.21, 1.47)	34.23	0.26(0.14)	1.2(1.11)	0	0
general disorders and administration site conditions	disease progression	69	4.55(2.19, 9.47)	4.52(2.19, 9.33)	19.77	0.45(-0.01)	1.37(0.74)	0	0	309	2.83(2.43, 3.31)	2.82(2.41, 3.3)	188.7	0.96(0.76)	1.94(1.71)	0	0	256	1.59(1.37, 1.86)	1.59(1.36, 1.86)	35.54	0.46(0.25)	1.37(1.21)	0	0	117	1.28(1, 1.63)	1.28(1.01, 1.62)	3.95	0.21(-0.11)	1.15(0.94)	0.054	0.254
general disorders and administration site conditions	oedema peripheral	7	0.33(0.13, 0.86)	0.33(0.13, 0.85)	5.7	-0.75(-1.95)	0.59(0.27)	0.032	0.235	300	0.73(0.65, 0.83)	0.74(0.66, 0.83)	22.87	-0.34(-0.52)	0.79(0.71)	0	0	436	0.75(0.68, 0.84)	0.76(0.69, 0.84)	26.93	-0.3(-0.45)	0.81(0.74)	0	0	200	0.73(0.62, 0.87)	0.74(0.62, 0.88)	13.03	-0.29(-0.52)	0.82(0.71)	0	0.006	6	1.75(0.65, 4.74)	1.75(0.64, 4.76)	1.25	0.57(-0.69)	1.49(0.65)	0.26	0.57	664	1.66(1.5, 1.84)	1.65(1.5, 1.82)	94.45	0.44(0.31)	1.36(1.25)	0	0
general disorders and administration site conditions	asthenia	8	0.3(0.13, 0.71)	0.3(0.13, 0.71)	8.35	-0.85(-1.96)	0.55(0.27)	0.008	0.083	224	0.96(0.83, 1.12)	0.96(0.82, 1.12)	0.29	-0.04(-0.25)	0.97(0.85)	0.618	0.782	386	1.01(0.9, 1.14)	1.01(0.9, 1.14)	0.03	0.01(-0.15)	1.01(0.91)	0.888	0.999	174	0.99(0.82, 1.19)	0.99(0.81, 1.2)	0.02	-0.01(-0.26)	0.99(0.85)	0.932	1	11	3.22(1.39, 7.43)	3.21(1.38, 7.46)	8.38	1.07(0.07)	2.1(1.05)	0.008	0.064	286	0.92(0.8, 1.06)	0.92(0.8, 1.06)	1.24	-0.08(-0.27)	0.95(0.84)	0.281	0.667
general disorders and administration site conditions	oedema	13	0.76(0.32, 1.77)	0.76(0.33, 1.77)	0.41	-0.15(-1.11)	0.9(0.44)	0.675	1	220	0.63(0.54, 0.73)	0.63(0.55, 0.72)	39.6	-0.53(-0.73)	0.69(0.61)	0	0	234	0.54(0.47, 0.62)	0.54(0.47, 0.62)	78.21	-0.7(-0.9)	0.61(0.55)	0	0	136	0.53(0.44, 0.65)	0.54(0.44, 0.66)	41.47	-0.62(-0.89)	0.65(0.55)	0	0	4	0.75(0.25, 2.24)	0.76(0.25, 2.28)	0.26	-0.32(-1.72)	0.8(0.32)	0.799	1	659	2.26(2.02, 2.52)	2.24(1.99, 2.52)	217.03	0.67(0.53)	1.59(1.45)	0	0
general disorders and administration site conditions	pain	25	0.69(0.38, 1.25)	0.69(0.38, 1.24)	1.51	-0.21(-0.9)	0.87(0.53)	0.285	0.799	179	0.58(0.49, 0.68)	0.58(0.5, 0.68)	46.44	-0.63(-0.86)	0.65(0.57)	0	0	163	0.7(0.59, 0.83)	0.7(0.59, 0.84)	17.18	-0.4(-0.64)	0.76(0.66)	0	0.001	131	0.69(0.56, 0.85)	0.69(0.57, 0.84)	12.63	-0.35(-0.63)	0.78(0.66)	0	0.007	10	0.94(0.47, 1.91)	0.94(0.46, 1.9)	0.03	-0.06(-1.02)	0.96(0.53)	1	1	348	0.93(0.82, 1.06)	0.93(0.83, 1.05)	1.15	-0.07(-0.24)	0.95(0.86)	0.298	0.697
general disorders and administration site conditions	peripheral swelling	7	0.24(0.1, 0.6)	0.24(0.1, 0.59)	11.15	-1.04(-2.2)	0.49(0.23)	0.002	0.026	85	0.22(0.17, 0.27)	0.22(0.18, 0.27)	223.64	-1.88(-2.2)	0.27(0.23)	0	0	180	0.32(0.27, 0.37)	0.32(0.27, 0.37)	233.53	-1.35(-1.57)	0.39(0.34)	0	0	69	0.23(0.18, 0.29)	0.23(0.18, 0.3)	159.15	-1.63(-1.98)	0.32(0.26)	0	0	9	2.23(0.95, 5.21)	2.22(0.96, 5.16)	3.58	0.78(-0.29)	1.72(0.84)	0.101	0.293	673	2.34(2.09, 2.61)	2.32(2.06, 2.61)	237.77	0.69(0.56)	1.62(1.47)	0	0
general disorders and administration site conditions	swelling	5	0.26(0.09, 0.77)	0.26(0.09, 0.76)	6.93	-0.98(-2.33)	0.51(0.21)	0.018	0.157	102	0.49(0.4, 0.61)	0.49(0.39, 0.61)	46.24	-0.83(-1.13)	0.56(0.47)	0	0	110	0.45(0.37, 0.55)	0.45(0.37, 0.55)	62.22	-0.91(-1.2)	0.53(0.45)	0	0	66	0.4(0.31, 0.53)	0.4(0.3, 0.53)	46.88	-0.94(-1.31)	0.52(0.42)	0	0	5	1.61(0.55, 4.7)	1.6(0.54, 4.7)	0.76	0.49(-0.87)	1.4(0.57)	0.37	0.695	394	2.43(2.1, 2.81)	2.42(2.11, 2.78)	150.17	0.72(0.54)	1.65(1.46)	0	0
general disorders and administration site conditions	chest discomfort	5	0.44(0.13, 1.43)	0.44(0.13, 1.45)	1.98	-0.53(-1.94)	0.69(0.26)	0.204	0.684	123	0.7(0.58, 0.85)	0.7(0.58, 0.85)	12.72	-0.4(-0.68)	0.76(0.64)	0	0.004	71	0.54(0.42, 0.7)	0.54(0.42, 0.7)	22.87	-0.69(-1.05)	0.62(0.5)	0	0	68	0.97(0.72, 1.32)	0.97(0.72, 1.3)	0.03	-0.02(-0.42)	0.98(0.76)	0.929	1	6	3.86(1.18, 12.65)	3.85(1.16, 12.73)	5.76	1.2(-0.15)	2.3(0.85)	0.027	0.135	240	1.19(1.02, 1.4)	1.19(1.02, 1.39)	4.67	0.16(-0.05)	1.12(0.98)	0.034	0.197
general disorders and administration site conditions	feeling abnormal	6	0.52(0.17, 1.63)	0.52(0.17, 1.62)	1.3	-0.39(-1.72)	0.76(0.3)	0.361	0.919	77	0.51(0.4, 0.65)	0.51(0.4, 0.65)	31.5	-0.79(-1.13)	0.58(0.47)	0	0	129	0.86(0.71, 1.05)	0.86(0.71, 1.05)	2.2	-0.16(-0.44)	0.89(0.76)	0.151	0.341	57	0.56(0.41, 0.75)	0.56(0.42, 0.75)	14.85	-0.57(-0.99)	0.67(0.52)	0	0.003	4	1.61(0.48, 5.34)	1.6(0.48, 5.29)	0.61	0.49(-1)	1.4(0.51)	0.496	0.786	163	0.9(0.75, 1.08)	0.9(0.75, 1.07)	1.22	-0.1(-0.35)	0.93(0.8)	0.29	0.681
general disorders and administration site conditions	general physical health deterioration	23	1.1(0.53, 2.25)	1.1(0.53, 2.27)	0.06	0.04(-0.7)	1.03(0.56)	0.944	1	88	1.52(1.18, 1.97)	1.52(1.18, 1.96)	10.54	0.43(0.08)	1.35(1.09)	0.001	0.01	107	1.58(1.24, 2)	1.57(1.24, 1.99)	14.28	0.45(0.13)	1.36(1.12)	0	0.003	26	0.57(0.37, 0.89)	0.57(0.36, 0.89)	6.15	-0.55(-1.16)	0.68(0.47)	0.017	0.121	5	0.59(0.23, 1.54)	0.59(0.23, 1.54)	1.17	-0.6(-1.86)	0.66(0.3)	0.382	0.704
general disorders and administration site conditions	gait disturbance	3	1.57(0.16, 15.13)	1.57(0.16, 14.96)	0.16	0.19(-1.7)	1.14(0.17)	1	1	58	0.86(0.64, 1.15)	0.86(0.64, 1.15)	1.01	-0.16(-0.57)	0.89(0.7)	0.35	0.558	82	0.77(0.6, 0.98)	0.77(0.61, 0.97)	4.59	-0.29(-0.63)	0.82(0.67)	0.037	0.141	53	0.94(0.67, 1.31)	0.94(0.67, 1.31)	0.15	-0.06(-0.51)	0.96(0.72)	0.762	0.972									77	0.86(0.66, 1.12)	0.86(0.65, 1.13)	1.31	-0.15(-0.52)	0.9(0.72)	0.281	0.667
general disorders and administration site conditions	concomitant disease aggravated	22	2.89(0.99, 8.39)	2.88(1, 8.3)	4.17	0.37(-0.43)	1.29(0.53)	0.066	0.37	69	1.92(1.42, 2.6)	1.92(1.43, 2.58)	18.57	0.64(0.24)	1.56(1.21)	0	0	57	1.45(1.05, 1.99)	1.44(1.05, 1.97)	5.11	0.37(-0.06)	1.29(0.99)	0.03	0.122	24	3.51(1.72, 7.16)	3.5(1.73, 7.09)	13.5	0.84(0.1)	1.79(0.98)	0	0.007
general disorders and administration site conditions	no adverse event	47	24.76(3.42, 179.55)	24.64(3.4, 178.39)	22.29	0.58(0)	1.49(0.28)	0	0																	24	2.75(1.42, 5.32)	2.75(1.41, 5.35)	9.87	0.72(-0.01)	1.65(0.95)	0.003	0.031
general disorders and administration site conditions	unevaluable event	28	0.98(0.52, 1.83)	0.98(0.52, 1.83)	0	-0.01(-0.69)	0.99(0.59)	1	1									61	0.23(0.18, 0.3)	0.23(0.18, 0.3)	141.8	-1.77(-2.14)	0.29(0.24)	0	0	32	0.13(0.09, 0.18)	0.13(0.09, 0.18)	175.01	-2.37(-2.88)	0.19(0.14)	0	0	11	1.1(0.56, 2.19)	1.1(0.55, 2.18)	0.08	0.11(-0.81)	1.08(0.61)	0.919	1	469	3.28(2.83, 3.8)	3.26(2.84, 3.74)	283.66	0.9(0.74)	1.87(1.65)	0	0
general disorders and administration site conditions	catheter site erythema	28	1.63(0.77, 3.46)	1.63(0.77, 3.43)	1.67	0.21(-0.49)	1.15(0.61)	0.264	0.78																									6	0.62(0.26, 1.49)	0.62(0.26, 1.5)	1.16	-0.55(-1.71)	0.68(0.33)	0.376	0.699
general disorders and administration site conditions	infusion site pain	22	0.68(0.36, 1.28)	0.68(0.36, 1.27)	1.47	-0.22(-0.96)	0.86(0.51)	0.298	0.806																									15	2.01(1.05, 3.84)	2.01(1.05, 3.84)	4.67	0.7(-0.14)	1.62(0.94)	0.049	0.181	87	1.27(0.97, 1.65)	1.26(0.96, 1.66)	2.98	0.22(-0.14)	1.16(0.93)	0.098	0.366
general disorders and administration site conditions	drug ineffective	19	0.62(0.32, 1.21)	0.62(0.32, 1.21)	1.99	-0.27(-1.06)	0.83(0.47)	0.217	0.723	73	0.76(0.59, 0.99)	0.76(0.59, 0.98)	4.32	-0.3(-0.66)	0.81(0.65)	0.044	0.149									80	0.64(0.49, 0.83)	0.64(0.5, 0.83)	11.43	-0.43(-0.78)	0.74(0.6)	0.001	0.012	12	1.68(0.83, 3.37)	1.67(0.82, 3.38)	2.15	0.53(-0.39)	1.44(0.8)	0.205	0.51	202	2.86(2.31, 3.55)	2.86(2.31, 3.55)	101.57	0.83(0.58)	1.77(1.48)	0	0
general disorders and administration site conditions	catheter site pain	15	0.87(0.38, 2)	0.87(0.38, 1.98)	0.1	-0.07(-0.97)	0.95(0.48)	0.916	1	49	0.98(0.71, 1.35)	0.98(0.72, 1.34)	0.02	-0.03(-0.47)	0.98(0.75)	0.95	1																	3	0.46(0.14, 1.54)	0.46(0.14, 1.55)	1.68	-0.93(-2.45)	0.53(0.19)	0.291	0.614
general disorders and administration site conditions	infusion site erythema	15	0.65(0.31, 1.4)	0.66(0.31, 1.42)	1.21	-0.24(-1.13)	0.85(0.45)	0.369	0.927																									9	1.61(0.72, 3.58)	1.6(0.72, 3.57)	1.37	0.49(-0.55)	1.4(0.72)	0.345	0.676
general disorders and administration site conditions	exercise tolerance decreased	14	1.22(0.47, 3.19)	1.22(0.47, 3.19)	0.17	0.09(-0.86)	1.07(0.48)	0.858	1																									6	1.38(0.53, 3.58)	1.38(0.53, 3.61)	0.43	0.34(-0.9)	1.26(0.57)	0.598	0.897
general disorders and administration site conditions	complication associated with device	14	3.67(0.83, 16.17)	3.67(0.83, 16.28)	3.4	0.42(-0.59)	1.33(0.39)	0.114	0.501
general disorders and administration site conditions	sudden death	10	1.75(0.48, 6.36)	1.75(0.48, 6.38)	0.74	0.23(-0.91)	1.17(0.4)	0.562	1	62	6.72(4.3, 10.5)	6.71(4.28, 10.53)	93.74	1.47(1.01)	2.78(1.91)	0	0
general disorders and administration site conditions	catheter site swelling	10	1.75(0.48, 6.36)	1.75(0.48, 6.38)	0.74	0.23(-0.91)	1.17(0.4)	0.562	1
general disorders and administration site conditions	catheter site discharge	10	5.25(0.67, 41.01)	5.24(0.67, 41.03)	3.12	0.47(-0.71)	1.39(0.25)	0.111	0.501
general disorders and administration site conditions	infusion site swelling	10	0.87(0.32, 2.41)	0.87(0.31, 2.41)	0.07	-0.07(-1.16)	0.95(0.41)	1	1																									6	1.93(0.7, 5.31)	1.93(0.7, 5.35)	1.67	0.66(-0.61)	1.58(0.68)	0.236	0.542
general disorders and administration site conditions	therapy non-responder	10	0.87(0.32, 2.41)	0.87(0.31, 2.41)	0.07	-0.07(-1.16)	0.95(0.41)	1	1
general disorders and administration site conditions	secretion discharge	9	1.18(0.36, 3.83)	1.18(0.36, 3.82)	0.08	0.08(-1.09)	1.06(0.39)	1	1
general disorders and administration site conditions	adverse event	8	1.4(0.37, 5.27)	1.4(0.37, 5.31)	0.25	0.15(-1.1)	1.11(0.37)	0.758	1																	51	0.83(0.59, 1.16)	0.83(0.59, 1.16)	1.22	-0.17(-0.63)	0.89(0.67)	0.308	0.643
general disorders and administration site conditions	infusion site haemorrhage	8	1.4(0.37, 5.27)	1.4(0.37, 5.31)	0.25	0.15(-1.1)	1.11(0.37)	0.758	1
general disorders and administration site conditions	discomfort	8	4.2(0.52, 33.57)	4.19(0.52, 33.46)	2.16	0.44(-0.86)	1.35(0.24)	0.178	0.643
general disorders and administration site conditions	crying	7	0.92(0.27, 3.14)	0.92(0.27, 3.16)	0.02	-0.04(-1.33)	0.97(0.35)	1	1
general disorders and administration site conditions	treatment noncompliance	6	1.57(0.32, 7.8)	1.57(0.31, 7.83)	0.31	0.19(-1.23)	1.14(0.3)	0.723	1	81	1.2(0.93, 1.55)	1.2(0.93, 1.55)	1.88	0.19(-0.16)	1.14(0.92)	0.192	0.373									23	0.75(0.46, 1.24)	0.75(0.46, 1.22)	1.26	-0.26(-0.93)	0.83(0.55)	0.316	0.643									88	0.98(0.76, 1.26)	0.98(0.76, 1.26)	0.03	-0.02(-0.37)	0.99(0.8)	0.919	1
general disorders and administration site conditions	catheter site haemorrhage	6	0.63(0.19, 2.06)	0.63(0.19, 2.08)	0.6	-0.27(-1.61)	0.83(0.31)	0.528	1																									3	1.2(0.32, 4.54)	1.2(0.32, 4.55)	0.08	0.2(-1.43)	1.15(0.38)	0.73	1
general disorders and administration site conditions	generalised oedema	5	1.31(0.25, 6.76)	1.31(0.25, 6.8)	0.11	0.12(-1.4)	1.09(0.28)	1	1
general disorders and administration site conditions	feeling hot	5	0.87(0.21, 3.66)	0.87(0.21, 3.64)	0.03	-0.07(-1.56)	0.95(0.29)	1	1
general disorders and administration site conditions	catheter site inflammation	5	2.62(0.31, 22.45)	2.62(0.3, 22.63)	0.84	0.35(-1.23)	1.27(0.21)	0.671	1
general disorders and administration site conditions	multiple organ dysfunction syndrome	5	0.44(0.13, 1.43)	0.44(0.13, 1.45)	1.98	-0.53(-1.94)	0.69(0.26)	0.204	0.684
general disorders and administration site conditions	infusion site discharge	4	0.7(0.16, 3.12)	0.7(0.16, 3.1)	0.22	-0.2(-1.81)	0.87(0.25)	0.698	1
general disorders and administration site conditions	infusion site rash	4	1.05(0.19, 5.73)	1.05(0.19, 5.78)	0	0.02(-1.63)	1.02(0.25)	1	1
general disorders and administration site conditions	swelling face	4	0.23(0.07, 0.76)	0.23(0.07, 0.75)	7	-1.09(-2.57)	0.47(0.17)	0.015	0.144																									7	3.75(1.26, 11.17)	3.74(1.25, 11.21)	6.5	1.18(-0.07)	2.27(0.91)	0.018	0.103	117	2.29(1.76, 2.99)	2.29(1.77, 2.95)	40.06	0.68(0.36)	1.61(1.29)	0	0
general disorders and administration site conditions	injection site pain	4	0.42(0.11, 1.56)	0.42(0.11, 1.56)	1.79	-0.56(-2.11)	0.68(0.23)	0.29	0.799
general disorders and administration site conditions	catheter site pruritus	3	0.39(0.09, 1.76)	0.39(0.09, 1.73)	1.61	-0.61(-2.35)	0.65(0.19)	0.242	0.746
general disorders and administration site conditions	adverse drug reaction	3	0.39(0.09, 1.76)	0.39(0.09, 1.73)	1.61	-0.61(-2.35)	0.65(0.19)	0.242	0.746
general disorders and administration site conditions	application site hypersensitivity	3	1.57(0.16, 15.13)	1.57(0.16, 14.96)	0.16	0.19(-1.7)	1.14(0.17)	1	1
general disorders and administration site conditions	catheter site vesicles	3	1.57(0.16, 15.13)	1.57(0.16, 14.96)	0.16	0.19(-1.7)	1.14(0.17)	1	1
general disorders and administration site conditions	infusion site irritation	3	1.57(0.16, 15.13)	1.57(0.16, 14.96)	0.16	0.19(-1.7)	1.14(0.17)	1	1
general disorders and administration site conditions	infusion site warmth	3	0.79(0.13, 4.71)	0.79(0.13, 4.7)	0.07	-0.13(-1.95)	0.91(0.2)	1	1
general disorders and administration site conditions	infusion site reaction	3	0.79(0.13, 4.71)	0.79(0.13, 4.7)	0.07	-0.13(-1.95)	0.91(0.2)	1	1
general disorders and administration site conditions	drug ineffective for unapproved indication	3	1.57(0.16, 15.13)	1.57(0.16, 14.96)	0.16	0.19(-1.7)	1.14(0.17)	1	1
general disorders and administration site conditions	ill-defined disorder	3	0.39(0.09, 1.76)	0.39(0.09, 1.73)	1.61	-0.61(-2.35)	0.65(0.19)	0.242	0.746
general disorders and administration site conditions	chills									72	0.84(0.65, 1.09)	0.84(0.65, 1.08)	1.67	-0.19(-0.56)	0.88(0.7)	0.219	0.409									34	1.14(0.73, 1.77)	1.14(0.74, 1.75)	0.33	0.11(-0.46)	1.08(0.75)	0.645	0.935									79	0.65(0.5, 0.84)	0.65(0.5, 0.84)	11.23	-0.44(-0.8)	0.74(0.59)	0.001	0.011
general disorders and administration site conditions	drug interaction									65	4.02(2.78, 5.83)	4.02(2.77, 5.83)	63.39	1.2(0.76)	2.3(1.68)	0	0
general disorders and administration site conditions	disease complication																									32	1.32(0.83, 2.1)	1.32(0.82, 2.11)	1.35	0.23(-0.36)	1.17(0.79)	0.299	0.631
general disorders and administration site conditions	illness																									31	0.51(0.34, 0.76)	0.51(0.34, 0.77)	11.25	-0.68(-1.23)	0.63(0.45)	0.001	0.014
infections and infestations	pneumonia	131	0.73(0.56, 0.96)	0.74(0.57, 0.95)	5.12	-0.17(-0.47)	0.89(0.71)	0.028	0.22	586	0.8(0.73, 0.88)	0.8(0.73, 0.88)	22.84	-0.24(-0.37)	0.84(0.78)	0	0	786	0.96(0.88, 1.04)	0.96(0.89, 1.04)	1.12	-0.05(-0.16)	0.97(0.9)	0.3	0.524	472	0.53(0.48, 0.59)	0.54(0.49, 0.6)	143.96	-0.61(-0.76)	0.65(0.6)	0	0	69	1.46(1.09, 1.94)	1.45(1.1, 1.91)	6.69	0.39(0)	1.31(1.03)	0.012	0.078	1141	1.43(1.33, 1.55)	1.42(1.31, 1.54)	86.6	0.32(0.22)	1.25(1.17)	0	0
infections and infestations	nasopharyngitis	61	1(0.65, 1.54)	1(0.65, 1.54)	0	0(-0.46)	1(0.7)	1	1	140	0.57(0.48, 0.68)	0.57(0.48, 0.68)	37.65	-0.64(-0.9)	0.64(0.55)	0	0	156	0.8(0.67, 0.96)	0.81(0.68, 0.97)	5.67	-0.23(-0.48)	0.85(0.73)	0.019	0.089	119	0.86(0.69, 1.08)	0.86(0.69, 1.07)	1.76	-0.14(-0.44)	0.91(0.75)	0.204	0.497	23	1.07(0.67, 1.72)	1.07(0.67, 1.71)	0.08	0.07(-0.57)	1.05(0.71)	0.874	1	354	1.38(1.21, 1.58)	1.38(1.2, 1.58)	21.98	0.29(0.12)	1.23(1.09)	0	0
infections and infestations	sepsis	26	1.36(0.66, 2.83)	1.36(0.66, 2.81)	0.7	0.14(-0.58)	1.1(0.6)	0.508	1	195	1.45(1.23, 1.72)	1.45(1.22, 1.73)	18.58	0.38(0.15)	1.31(1.13)	0	0	177	1.53(1.27, 1.84)	1.53(1.28, 1.83)	20.82	0.42(0.17)	1.34(1.15)	0	0	125	0.98(0.78, 1.22)	0.98(0.79, 1.22)	0.04	-0.02(-0.31)	0.99(0.82)	0.896	1	8	0.95(0.43, 2.09)	0.95(0.43, 2.08)	0.02	-0.06(-1.11)	0.96(0.5)	1	1	174	0.85(0.72, 1.02)	0.86(0.72, 1.03)	3.01	-0.15(-0.4)	0.9(0.77)	0.091	0.359
infections and infestations	urinary tract infection	16	2.1(0.7, 6.28)	2.1(0.7, 6.29)	1.84	0.29(-0.64)	1.22(0.49)	0.262	0.78	127	1.28(1.04, 1.57)	1.28(1.03, 1.59)	5.42	0.26(-0.03)	1.2(1)	0.023	0.097	258	1.33(1.15, 1.55)	1.33(1.14, 1.56)	14.3	0.29(0.09)	1.22(1.08)	0	0.002	145	1.33(1.07, 1.66)	1.33(1.07, 1.65)	6.53	0.24(-0.04)	1.18(0.98)	0.012	0.1	3	0.57(0.17, 1.93)	0.57(0.17, 1.96)	0.85	-0.66(-2.21)	0.63(0.23)	0.442	0.747	113	0.75(0.6, 0.93)	0.75(0.6, 0.93)	6.96	-0.29(-0.59)	0.82(0.68)	0.01	0.076
infections and infestations	influenza	51	1.22(0.74, 2.01)	1.22(0.75, 1.99)	0.59	0.09(-0.42)	1.06(0.7)	0.519	1	143	0.84(0.7, 1.01)	0.84(0.7, 1)	3.37	-0.19(-0.45)	0.88(0.75)	0.073	0.205	147	1.21(1, 1.47)	1.21(0.99, 1.47)	3.79	0.2(-0.07)	1.15(0.97)	0.058	0.184	79	0.7(0.53, 0.91)	0.7(0.54, 0.9)	7.28	-0.34(-0.7)	0.79(0.63)	0.008	0.075	17	0.97(0.57, 1.68)	0.97(0.56, 1.68)	0.01	-0.03(-0.77)	0.98(0.62)	1	1	226	1.07(0.91, 1.25)	1.07(0.91, 1.25)	0.63	0.06(-0.16)	1.04(0.91)	0.452	0.828
infections and infestations	infection	41	4.31(1.7, 10.92)	4.3(1.71, 10.8)	11.32	0.44(-0.16)	1.36(0.62)	0.001	0.019	121	1.23(0.99, 1.52)	1.23(0.99, 1.53)	3.6	0.22(-0.08)	1.16(0.97)	0.066	0.194	127	1.52(1.22, 1.89)	1.52(1.23, 1.89)	14.48	0.41(0.12)	1.33(1.11)	0	0.002	104	0.99(0.77, 1.26)	0.99(0.78, 1.25)	0.01	-0.01(-0.34)	0.99(0.81)	0.973	1	4	0.31(0.11, 0.87)	0.31(0.11, 0.86)	5.51	-1.42(-2.75)	0.37(0.16)	0.03	0.142	137	0.99(0.81, 1.21)	0.99(0.81, 1.2)	0.01	-0.01(-0.29)	0.99(0.84)	0.955	1
infections and infestations	bronchitis	16	0.76(0.35, 1.64)	0.76(0.35, 1.63)	0.48	-0.15(-1.02)	0.9(0.47)	0.623	1	116	0.94(0.76, 1.15)	0.94(0.76, 1.17)	0.38	-0.07(-0.36)	0.95(0.8)	0.575	0.744	143	1.03(0.85, 1.25)	1.03(0.85, 1.25)	0.09	0.03(-0.23)	1.02(0.87)	0.8	0.916	74	0.73(0.56, 0.97)	0.73(0.55, 0.96)	4.94	-0.29(-0.67)	0.82(0.65)	0.031	0.174	7	1.12(0.47, 2.66)	1.12(0.47, 2.65)	0.07	0.13(-1.01)	1.09(0.53)	0.969	1	157	0.97(0.8, 1.17)	0.97(0.8, 1.18)	0.09	-0.03(-0.29)	0.98(0.84)	0.8	1
infections and infestations	cellulitis	7	0.73(0.23, 2.31)	0.73(0.23, 2.32)	0.28	-0.17(-1.44)	0.89(0.34)	0.561	1	103	1.02(0.82, 1.28)	1.02(0.82, 1.27)	0.04	0.02(-0.29)	1.02(0.84)	0.887	0.976	111	1.38(1.1, 1.74)	1.38(1.09, 1.75)	7.78	0.33(0.02)	1.25(1.04)	0.006	0.036	65	0.86(0.63, 1.16)	0.86(0.64, 1.15)	1.04	-0.14(-0.55)	0.91(0.7)	0.345	0.683	3	1.07(0.29, 3.95)	1.07(0.29, 3.98)	0.01	0.07(-1.54)	1.05(0.35)	1	1	150	1.2(0.98, 1.47)	1.2(0.99, 1.46)	3.08	0.17(-0.1)	1.12(0.95)	0.089	0.356
infections and infestations	sinusitis	8	0.52(0.2, 1.4)	0.52(0.2, 1.39)	1.73	-0.39(-1.56)	0.76(0.34)	0.293	0.799	62	0.56(0.43, 0.74)	0.56(0.43, 0.74)	17.86	-0.66(-1.05)	0.63(0.5)	0	0	73	0.66(0.51, 0.85)	0.66(0.51, 0.85)	10.37	-0.46(-0.82)	0.73(0.59)	0.002	0.012	77	1.41(1.04, 1.91)	1.4(1.02, 1.92)	4.8	0.28(-0.11)	1.22(0.94)	0.035	0.181	6	1.93(0.7, 5.31)	1.93(0.7, 5.35)	1.67	0.66(-0.61)	1.58(0.68)	0.236	0.542	177	1.67(1.37, 2.04)	1.67(1.37, 2.03)	26.08	0.45(0.2)	1.37(1.16)	0	0
infections and infestations	viral infection	100	2.51(1.57, 4.03)	2.5(1.56, 4)	15.71	0.33(-0.05)	1.26(0.85)	0	0.003																	39	0.81(0.55, 1.2)	0.81(0.55, 1.2)	1.11	-0.19(-0.71)	0.88(0.63)	0.338	0.678	14	0.43(0.25, 0.75)	0.43(0.25, 0.74)	9.29	-1(-1.78)	0.5(0.31)	0.003	0.035
infections and infestations	rhinovirus infection	58	1.79(1.04, 3.08)	1.79(1.03, 3.1)	4.6	0.24(-0.25)	1.18(0.75)	0.043	0.256																									17	0.94(0.55, 1.62)	0.94(0.54, 1.63)	0.05	-0.07(-0.81)	0.95(0.61)	0.931	1
infections and infestations	respiratory syncytial virus infection	46	2.01(1.07, 3.81)	2.01(1.07, 3.76)	4.85	0.27(-0.28)	1.21(0.71)	0.039	0.24																									10	0.67(0.34, 1.32)	0.67(0.34, 1.33)	1.37	-0.46(-1.39)	0.73(0.41)	0.311	0.621
infections and infestations	upper respiratory tract infection	31	2.71(1.13, 6.51)	2.71(1.12, 6.55)	5.43	0.35(-0.32)	1.28(0.61)	0.031	0.235	63	0.96(0.72, 1.27)	0.96(0.73, 1.26)	0.08	-0.05(-0.44)	0.97(0.76)	0.827	0.924									29	0.83(0.53, 1.3)	0.83(0.53, 1.3)	0.65	-0.17(-0.77)	0.89(0.61)	0.486	0.788	3	0.28(0.09, 0.92)	0.28(0.09, 0.91)	5.02	-1.55(-3.04)	0.34(0.13)	0.041	0.167	81	0.92(0.71, 1.2)	0.92(0.71, 1.19)	0.38	-0.08(-0.44)	0.95(0.76)	0.583	0.901
infections and infestations	device related infection	30	0.47(0.29, 0.78)	0.48(0.29, 0.78)	9.07	-0.46(-1.08)	0.73(0.48)	0.004	0.049	147	1.52(1.25, 1.86)	1.52(1.25, 1.85)	17.45	0.43(0.16)	1.35(1.14)	0	0									65	1.23(0.89, 1.7)	1.23(0.9, 1.68)	1.56	0.18(-0.24)	1.13(0.86)	0.244	0.548	23	1.85(1.11, 3.1)	1.85(1.11, 3.08)	5.68	0.62(-0.06)	1.54(1)	0.025	0.133	149	1.04(0.86, 1.27)	1.04(0.85, 1.27)	0.17	0.04(-0.23)	1.03(0.87)	0.719	0.976
infections and infestations	respiratory tract infection	27	2.03(0.88, 4.65)	2.02(0.89, 4.6)	2.88	0.28(-0.44)	1.21(0.6)	0.129	0.56																	28	1.8(1.05, 3.09)	1.8(1.04, 3.12)	4.68	0.46(-0.19)	1.38(0.88)	0.043	0.212	5	0.55(0.21, 1.43)	0.55(0.21, 1.41)	1.54	-0.69(-1.94)	0.62(0.28)	0.298	0.614
infections and infestations	ear infection	25	1.87(0.81, 4.34)	1.87(0.81, 4.34)	2.23	0.25(-0.49)	1.19(0.59)	0.191	0.669																									7	0.9(0.39, 2.08)	0.9(0.39, 2.09)	0.06	-0.12(-1.23)	0.92(0.46)	0.966	1
infections and infestations	viral upper respiratory tract infection	20	1.17(0.53, 2.56)	1.17(0.53, 2.56)	0.15	0.07(-0.73)	1.05(0.54)	0.853	1																									6	0.84(0.34, 2.06)	0.84(0.34, 2.07)	0.15	-0.2(-1.39)	0.87(0.41)	0.865	1
infections and infestations	respiratory tract infection viral	19	1.42(0.6, 3.39)	1.42(0.6, 3.36)	0.64	0.16(-0.68)	1.11(0.54)	0.551	1																									6	0.96(0.39, 2.4)	0.96(0.38, 2.41)	0.01	-0.04(-1.24)	0.97(0.45)	1	1
infections and infestations	pneumonia aspiration	18	9.45(1.26, 70.84)	9.44(1.25, 71.08)	7.16	0.53(-0.38)	1.44(0.27)	0.015	0.144																	26	1.61(0.93, 2.77)	1.61(0.93, 2.79)	2.97	0.38(-0.29)	1.3(0.83)	0.114	0.375
infections and infestations	catheter site infection	18	4.73(1.1, 20.38)	4.72(1.09, 20.53)	5.28	0.46(-0.44)	1.37(0.4)	0.039	0.24
infections and infestations	gastroenteritis viral	16	1.05(0.45, 2.45)	1.05(0.45, 2.44)	0.01	0.02(-0.87)	1.02(0.5)	1	1																	28	1.87(1.09, 3.23)	1.87(1.08, 3.24)	5.26	0.49(-0.16)	1.4(0.89)	0.031	0.174	7	1.4(0.58, 3.42)	1.4(0.58, 3.38)	0.57	0.36(-0.8)	1.28(0.61)	0.611	0.91
infections and infestations	bronchiolitis	15	7.88(1.04, 59.64)	7.86(1.04, 59.18)	5.62	0.52(-0.47)	1.43(0.26)	0.035	0.235
infections and infestations	staphylococcal infection	14	3.67(0.83, 16.17)	3.67(0.83, 16.28)	3.4	0.42(-0.59)	1.33(0.39)	0.114	0.501	69	2.01(1.48, 2.73)	2.01(1.47, 2.75)	21.07	0.68(0.28)	1.61(1.25)	0	0									32	1.07(0.68, 1.67)	1.07(0.68, 1.68)	0.09	0.06(-0.52)	1.04(0.72)	0.855	1
infections and infestations	septic shock	14	7.35(0.97, 55.91)	7.34(0.97, 55.26)	5.12	0.51(-0.51)	1.42(0.26)	0.047	0.267	54	1.41(1.02, 1.95)	1.41(1.03, 1.93)	4.4	0.36(-0.08)	1.28(0.98)	0.045	0.152
infections and infestations	enterovirus infection	14	3.67(0.83, 16.17)	3.67(0.83, 16.28)	3.4	0.42(-0.59)	1.33(0.39)	0.114	0.501
infections and infestations	gastroenteritis	11	1.15(0.4, 3.32)	1.15(0.4, 3.31)	0.07	0.07(-1)	1.05(0.43)	0.999	1																									3	0.8(0.23, 2.84)	0.8(0.22, 2.86)	0.12	-0.25(-1.83)	0.84(0.29)	1	1
infections and infestations	pneumonia viral	9	0.94(0.32, 2.82)	0.94(0.31, 2.82)	0.01	-0.03(-1.18)	0.98(0.39)	1	1																									3	0.96(0.26, 3.5)	0.96(0.26, 3.5)	0	-0.04(-1.65)	0.97(0.33)	1	1
infections and infestations	metapneumovirus infection	9	1.18(0.36, 3.83)	1.18(0.36, 3.82)	0.08	0.08(-1.09)	1.06(0.39)	1	1																									4	1.43(0.44, 4.64)	1.43(0.44, 4.64)	0.35	0.37(-1.1)	1.3(0.48)	0.523	0.803
infections and infestations	parainfluenzae virus infection	8	4.2(0.52, 33.57)	4.19(0.52, 33.46)	2.16	0.44(-0.86)	1.35(0.24)	0.178	0.643
infections and infestations	clostridium difficile infection	8	0.84(0.27, 2.57)	0.84(0.27, 2.57)	0.1	-0.09(-1.3)	0.94(0.37)	0.775	1																									5	2.01(0.66, 6.14)	2.01(0.66, 6.14)	1.55	0.7(-0.68)	1.62(0.64)	0.205	0.51
infections and infestations	pharyngitis streptococcal	7	0.73(0.23, 2.31)	0.73(0.23, 2.32)	0.28	-0.17(-1.44)	0.89(0.34)	0.561	1																									4	1.61(0.48, 5.34)	1.6(0.48, 5.29)	0.61	0.49(-1)	1.4(0.51)	0.496	0.786
infections and infestations	bacteraemia	6	1.05(0.26, 4.19)	1.05(0.26, 4.22)	0	0.02(-1.37)	1.02(0.32)	1	1
infections and infestations	bacterial infection	6	0.52(0.17, 1.63)	0.52(0.17, 1.62)	1.3	-0.39(-1.72)	0.76(0.3)	0.361	0.919																									6	3.21(1.04, 9.97)	3.21(1.03, 10)	4.57	1.07(-0.25)	2.1(0.82)	0.043	0.167
infections and infestations	tonsillitis	6	3.15(0.38, 26.15)	3.15(0.38, 26.16)	1.26	0.39(-1.08)	1.31(0.22)	0.434	0.951
infections and infestations	pneumonia bacterial	6	0.79(0.22, 2.79)	0.79(0.22, 2.82)	0.14	-0.13(-1.5)	0.91(0.32)	0.745	1
infections and infestations	pseudomonas infection	5	2.62(0.31, 22.45)	2.62(0.3, 22.63)	0.84	0.35(-1.23)	1.27(0.21)	0.671	1
infections and infestations	croup infectious	4	2.1(0.23, 18.77)	2.1(0.23, 18.86)	0.46	0.29(-1.43)	1.22(0.19)	0.666	1
infections and infestations	covid-19	3	0.26(0.07, 1.05)	0.26(0.06, 1.05)	4.16	-0.98(-2.65)	0.51(0.16)	0.072	0.372																	114	0.74(0.59, 0.93)	0.74(0.6, 0.92)	6.89	-0.28(-0.58)	0.83(0.68)	0.01	0.085	6	6.43(1.61, 25.72)	6.42(1.6, 25.82)	9.16	1.49(0.09)	2.81(0.88)	0.008	0.064	132	3.59(2.7, 4.77)	3.58(2.72, 4.71)	89.14	0.95(0.64)	1.94(1.53)	0	0
infections and infestations	localised infection	3	0.79(0.13, 4.71)	0.79(0.13, 4.7)	0.07	-0.13(-1.95)	0.91(0.2)	1	1																	38	1.17(0.77, 1.78)	1.17(0.78, 1.77)	0.56	0.14(-0.4)	1.1(0.78)	0.521	0.814
infections and infestations	skin infection	3	0.39(0.09, 1.76)	0.39(0.09, 1.73)	1.61	-0.61(-2.35)	0.65(0.19)	0.242	0.746																									3	2.41(0.54, 10.77)	2.41(0.54, 10.69)	1.41	0.85(-0.88)	1.8(0.52)	0.368	0.695
infections and infestations	appendicitis	3	1.57(0.16, 15.13)	1.57(0.16, 14.96)	0.16	0.19(-1.7)	1.14(0.17)	1	1
infections and infestations	clostridium difficile colitis	3	0.52(0.11, 2.6)	0.52(0.1, 2.59)	0.65	-0.39(-2.16)	0.76(0.2)	0.42	0.951
infections and infestations	brain abscess	3	1.57(0.16, 15.13)	1.57(0.16, 14.96)	0.16	0.19(-1.7)	1.14(0.17)	1	1
infections and infestations	injection site infection	3	0.79(0.13, 4.71)	0.79(0.13, 4.7)	0.07	-0.13(-1.95)	0.91(0.2)	1	1
infections and infestations	pharyngitis	3	0.79(0.13, 4.71)	0.79(0.13, 4.7)	0.07	-0.13(-1.95)	0.91(0.2)	1	1
infections and infestations	staphylococcal sepsis	3	1.57(0.16, 15.13)	1.57(0.16, 14.96)	0.16	0.19(-1.7)	1.14(0.17)	1	1
infections and infestations	infusion site cellulitis	3	1.57(0.16, 15.13)	1.57(0.16, 14.96)	0.16	0.19(-1.7)	1.14(0.17)	1	1
infections and infestations	adenovirus infection	3	0.79(0.13, 4.71)	0.79(0.13, 4.7)	0.07	-0.13(-1.95)	0.91(0.2)	1	1
infections and infestations	vascular device infection	3	0.26(0.07, 1.05)	0.26(0.06, 1.05)	4.16	-0.98(-2.65)	0.51(0.16)	0.072	0.372																									4	2.57(0.69, 9.57)	2.57(0.69, 9.56)	2.13	0.9(-0.65)	1.87(0.62)	0.23	0.542
infections and infestations	cystitis																	63	1.76(1.28, 2.42)	1.76(1.29, 2.41)	12.59	0.55(0.13)	1.46(1.12)	0.001	0.006	44	4.16(2.38, 7.28)	4.16(2.36, 7.34)	29.41	0.91(0.36)	1.88(1.18)	0	0
infections and infestations	kidney infection																									43	2.03(1.3, 3.19)	2.03(1.29, 3.19)	9.94	0.54(0.01)	1.46(1)	0.002	0.027
infections and infestations	diverticulitis																									31	1.38(0.86, 2.24)	1.38(0.86, 2.21)	1.77	0.27(-0.34)	1.21(0.81)	0.229	0.531
investigations	aspartate aminotransferase increased	135	3.77(2.33, 6.1)	3.73(2.33, 5.97)	33.58	0.42(0.09)	1.34(0.89)	0	0	559	8.02(6.85, 9.39)	7.91(6.76, 9.25)	939.4	1.54(1.39)	2.91(2.55)	0	0	465	12.87(10.37, 15.98)	12.73(10.26, 15.79)	892.95	1.62(1.44)	3.08(2.57)	0	0	92	10.58(6.03, 18.57)	10.55(5.98, 18.63)	105.2	1.18(0.78)	2.26(1.41)	0	0
investigations	alanine aminotransferase increased	135	4.21(2.54, 6.98)	4.16(2.5, 6.92)	36.69	0.44(0.11)	1.35(0.89)	0	0	549	9.68(8.16, 11.49)	9.56(8.01, 11.4)	1017.25	1.61(1.45)	3.06(2.65)	0	0	448	15.12(11.94, 19.14)	14.96(11.82, 18.93)	905.94	1.66(1.48)	3.16(2.59)	0	0	93	9.98(5.79, 17.23)	9.95(5.75, 17.23)	104.2	1.17(0.77)	2.24(1.42)	0	0
investigations	liver function test abnormal	51	8.96(2.79, 28.72)	8.91(2.8, 28.32)	19.98	0.53(-0.02)	1.44(0.54)	0	0	338	6.79(5.6, 8.22)	6.74(5.54, 8.2)	513.8	1.47(1.27)	2.78(2.37)	0	0	298	8.47(6.73, 10.65)	8.41(6.65, 10.64)	479.07	1.5(1.28)	2.82(2.33)	0	0	155	3.67(2.76, 4.89)	3.66(2.73, 4.91)	91.64	0.86(0.56)	1.81(1.43)	0	0	3	0.22(0.07, 0.72)	0.22(0.07, 0.71)	7.57	-1.86(-3.34)	0.27(0.1)	0.01	0.07	123	0.98(0.79, 1.21)	0.98(0.79, 1.22)	0.04	-0.02(-0.31)	0.99(0.82)	0.881	1
investigations	oxygen saturation decreased	104	1.05(0.75, 1.47)	1.05(0.75, 1.47)	0.08	0.02(-0.33)	1.02(0.77)	0.844	1	184	0.75(0.64, 0.88)	0.75(0.64, 0.88)	12.34	-0.32(-0.55)	0.8(0.7)	0.001	0.004	184	0.56(0.47, 0.65)	0.56(0.48, 0.66)	53.77	-0.66(-0.88)	0.63(0.55)	0	0	108	0.49(0.39, 0.61)	0.49(0.39, 0.61)	44.24	-0.72(-1.02)	0.61(0.51)	0	0	35	0.96(0.66, 1.4)	0.96(0.66, 1.39)	0.05	-0.05(-0.57)	0.97(0.71)	0.907	1	313	1.04(0.91, 1.2)	1.04(0.91, 1.19)	0.39	0.04(-0.14)	1.03(0.92)	0.555	0.893
investigations	blood alkaline phosphatase increased	37	3.89(1.53, 9.91)	3.88(1.51, 9.94)	9.44	0.43(-0.2)	1.34(0.61)	0.004	0.046	316	12.86(10, 16.55)	12.76(9.89, 16.46)	658.85	1.7(1.49)	3.26(2.64)	0	0	295	15.35(11.45, 20.56)	15.24(11.36, 20.45)	599.08	1.66(1.44)	3.17(2.48)	0	0	63	20.27(8.15, 50.4)	20.23(8.21, 49.84)	84.76	1.27(0.78)	2.41(1.13)	0	0
investigations	blood bilirubin increased	24	1.57(0.71, 3.51)	1.57(0.7, 3.51)	1.25	0.19(-0.56)	1.14(0.58)	0.35	0.909	247	3.88(3.21, 4.68)	3.86(3.17, 4.7)	230.6	1.17(0.95)	2.26(1.93)	0	0	201	7.09(5.45, 9.21)	7.05(5.46, 9.1)	292.54	1.43(1.17)	2.69(2.16)	0	0	37	3.96(2.18, 7.22)	3.96(2.16, 7.27)	23.64	0.89(0.29)	1.85(1.12)	0	0
investigations	weight decreased	18	0.79(0.38, 1.63)	0.79(0.38, 1.63)	0.42	-0.13(-0.95)	0.91(0.5)	0.649	1	127	0.76(0.63, 0.92)	0.76(0.62, 0.92)	7.7	-0.31(-0.58)	0.81(0.69)	0.006	0.035	155	0.81(0.68, 0.97)	0.81(0.68, 0.97)	5.08	-0.22(-0.47)	0.86(0.74)	0.027	0.113	85	0.67(0.52, 0.86)	0.67(0.52, 0.86)	9.86	-0.38(-0.73)	0.77(0.62)	0.002	0.024	4	0.49(0.17, 1.41)	0.49(0.17, 1.41)	1.8	-0.83(-2.2)	0.56(0.23)	0.259	0.57	226	1.17(1, 1.38)	1.17(1, 1.37)	3.69	0.15(-0.07)	1.11(0.97)	0.06	0.273
investigations	weight increased	15	0.46(0.23, 0.93)	0.46(0.23, 0.91)	4.99	-0.48(-1.35)	0.71(0.4)	0.041	0.245	141	0.6(0.5, 0.72)	0.6(0.5, 0.72)	31.77	-0.59(-0.84)	0.67(0.57)	0	0	142	0.51(0.42, 0.61)	0.51(0.43, 0.61)	57.63	-0.77(-1.03)	0.58(0.5)	0	0	72	0.45(0.35, 0.58)	0.45(0.35, 0.58)	38.01	-0.81(-1.18)	0.57(0.46)	0	0	9	1.45(0.66, 3.18)	1.44(0.66, 3.15)	0.85	0.39(-0.65)	1.31(0.68)	0.482	0.779	324	1.28(1.11, 1.47)	1.28(1.12, 1.47)	11.92	0.23(0.04)	1.17(1.04)	0.001	0.008
investigations	haemoglobin decreased	17	1.49(0.59, 3.77)	1.49(0.59, 3.74)	0.7	0.17(-0.71)	1.13(0.52)	0.535	1	110	0.81(0.66, 1.01)	0.81(0.65, 1)	3.67	-0.23(-0.52)	0.85(0.72)	0.062	0.187	170	0.8(0.67, 0.95)	0.8(0.67, 0.95)	6.64	-0.24(-0.48)	0.84(0.73)	0.011	0.058	56	0.69(0.51, 0.95)	0.69(0.5, 0.94)	5.39	-0.35(-0.78)	0.78(0.6)	0.025	0.154	3	0.48(0.14, 1.62)	0.48(0.14, 1.62)	1.46	-0.86(-2.39)	0.55(0.2)	0.336	0.664	133	0.73(0.6, 0.89)	0.73(0.6, 0.89)	9.49	-0.31(-0.59)	0.8(0.68)	0.002	0.024
investigations	heart rate increased	24	1.4(0.65, 3.01)	1.4(0.65, 3.01)	0.74	0.15(-0.6)	1.11(0.58)	0.497	1	106	0.86(0.69, 1.07)	0.86(0.69, 1.07)	1.86	-0.17(-0.47)	0.89(0.74)	0.19	0.37	100	1(0.79, 1.25)	1(0.79, 1.27)	0	0(-0.32)	1(0.82)	1	1	51	0.48(0.35, 0.65)	0.48(0.35, 0.66)	22.75	-0.75(-1.18)	0.6(0.46)	0	0	7	0.86(0.37, 1.99)	0.86(0.37, 2)	0.12	-0.16(-1.27)	0.89(0.44)	0.889	1	161	1.04(0.86, 1.26)	1.04(0.85, 1.27)	0.17	0.04(-0.22)	1.03(0.88)	0.719	0.976
investigations	blood pressure decreased	13	0.68(0.3, 1.55)	0.68(0.3, 1.55)	0.84	-0.21(-1.17)	0.86(0.43)	0.485	1	72	0.99(0.76, 1.29)	0.99(0.75, 1.3)	0	-0.01(-0.38)	0.99(0.8)	1	1	58	0.61(0.46, 0.81)	0.61(0.45, 0.82)	11.99	-0.56(-0.96)	0.68(0.54)	0.001	0.006	26	0.41(0.27, 0.64)	0.41(0.27, 0.63)	17.25	-0.91(-1.51)	0.53(0.37)	0	0.001									92	0.97(0.76, 1.24)	0.97(0.75, 1.25)	0.06	-0.03(-0.37)	0.98(0.8)	0.86	1
investigations	catheterisation cardiac	66	0.66(0.46, 0.96)	0.67(0.47, 0.95)	4.93	-0.23(-0.66)	0.85(0.63)	0.034	0.235																	55	0.77(0.56, 1.06)	0.77(0.56, 1.05)	2.62	-0.25(-0.68)	0.84(0.64)	0.124	0.396	42	1.78(1.22, 2.61)	1.77(1.22, 2.57)	9.21	0.58(0.08)	1.5(1.09)	0.003	0.035	141	1.72(1.37, 2.15)	1.72(1.39, 2.13)	23.01	0.47(0.19)	1.39(1.15)	0	0
investigations	liver function test increased	62	8.18(2.97, 22.48)	8.13(2.93, 22.53)	23.6	0.52(0.02)	1.43(0.61)	0	0																	26	4.18(2.01, 8.66)	4.17(2.02, 8.61)	17.44	0.91(0.2)	1.88(1.02)	0	0.001
investigations	hepatic enzyme increased	26	2.28(0.94, 5.53)	2.27(0.94, 5.48)	3.48	0.31(-0.42)	1.24(0.59)	0.093	0.447	82	2.13(1.6, 2.82)	2.12(1.61, 2.79)	28.68	0.73(0.36)	1.66(1.31)	0	0									34	1.52(0.95, 2.42)	1.52(0.95, 2.43)	3.08	0.34(-0.24)	1.27(0.85)	0.103	0.343	4	0.46(0.16, 1.31)	0.46(0.16, 1.3)	2.24	-0.93(-2.28)	0.53(0.22)	0.197	0.51
investigations	oxygen consumption increased	25	1.46(0.68, 3.13)	1.46(0.68, 3.14)	0.95	0.16(-0.57)	1.12(0.59)	0.428	0.951																									8	0.99(0.45, 2.18)	0.99(0.45, 2.17)	0	-0.01(-1.07)	0.99(0.51)	1	1
investigations	brain natriuretic peptide increased	21	1.84(0.74, 4.55)	1.84(0.75, 4.53)	1.78	0.25(-0.56)	1.19(0.55)	0.258	0.777
investigations	pulmonary arterial pressure increased	17	0.74(0.35, 1.56)	0.74(0.35, 1.56)	0.63	-0.16(-1)	0.89(0.48)	0.551	1	56	1.57(1.14, 2.17)	1.57(1.15, 2.15)	7.66	0.46(0.03)	1.38(1.05)	0.007	0.04																	7	1.02(0.44, 2.39)	1.02(0.44, 2.37)	0	0.02(-1.1)	1.02(0.5)	1	1
investigations	white blood cell count increased	17	1.49(0.59, 3.77)	1.49(0.59, 3.74)	0.7	0.17(-0.71)	1.13(0.52)	0.535	1
investigations	platelet count decreased	15	0.41(0.21, 0.81)	0.41(0.21, 0.8)	6.97	-0.57(-1.43)	0.67(0.38)	0.014	0.139	76	1.3(0.99, 1.7)	1.3(0.99, 1.71)	3.7	0.28(-0.09)	1.21(0.97)	0.064	0.192																	4	0.47(0.17, 1.36)	0.48(0.17, 1.38)	2.02	-0.88(-2.24)	0.54(0.23)	0.226	0.542
investigations	right ventricular systolic pressure increased	13	6.82(0.89, 52.18)	6.82(0.89, 52.37)	4.61	0.5(-0.55)	1.42(0.26)	0.044	0.259
investigations	gamma-glutamyltransferase increased	11	0.96(0.36, 2.6)	0.96(0.35, 2.61)	0.01	-0.02(-1.07)	0.99(0.43)	1	1	124	6.61(4.83, 9.05)	6.59(4.82, 9.02)	185.38	1.46(1.14)	2.76(2.12)	0	0	120	14.97(9.5, 23.6)	14.93(9.51, 23.43)	241.9	1.66(1.31)	3.16(2.16)	0	0
investigations	transplant evaluation	10	0.75(0.28, 1.97)	0.75(0.29, 1.96)	0.35	-0.16(-1.24)	0.9(0.4)	0.739	1																									5	1.34(0.47, 3.8)	1.34(0.47, 3.79)	0.3	0.31(-1.03)	1.24(0.52)	0.572	0.865
investigations	white blood cell count decreased	9	0.67(0.25, 1.81)	0.67(0.25, 1.79)	0.62	-0.22(-1.35)	0.86(0.37)	0.6	1																									4	1.28(0.4, 4.1)	1.28(0.4, 4.07)	0.18	0.27(-1.19)	1.2(0.46)	0.753	1
investigations	transaminases increased	8	4.2(0.52, 33.57)	4.19(0.52, 33.46)	2.16	0.44(-0.86)	1.35(0.24)	0.178	0.643
investigations	oxygen saturation abnormal	8	1.4(0.37, 5.27)	1.4(0.37, 5.31)	0.25	0.15(-1.1)	1.11(0.37)	0.758	1
investigations	international normalised ratio increased	7	1.22(0.32, 4.73)	1.22(0.32, 4.72)	0.09	0.09(-1.22)	1.07(0.34)	1	1	78	2.92(2.14, 3.99)	2.92(2.13, 4)	50.11	0.98(0.59)	1.98(1.52)	0	0	62	2.93(2.05, 4.19)	2.93(2.06, 4.17)	38.03	0.95(0.51)	1.93(1.43)	0	0
investigations	blood urea increased	7	0.73(0.23, 2.31)	0.73(0.23, 2.32)	0.28	-0.17(-1.44)	0.89(0.34)	0.561	1
investigations	n-terminal prohormone brain natriuretic peptide increased	7	0.92(0.27, 3.14)	0.92(0.27, 3.16)	0.02	-0.04(-1.33)	0.97(0.35)	1	1
investigations	heart rate decreased	7	1.22(0.32, 4.73)	1.22(0.32, 4.72)	0.09	0.09(-1.22)	1.07(0.34)	1	1																									3	1.38(0.36, 5.32)	1.38(0.36, 5.34)	0.22	0.34(-1.31)	1.26(0.41)	0.71	1
investigations	respiratory rate increased	7	0.92(0.27, 3.14)	0.92(0.27, 3.16)	0.02	-0.04(-1.33)	0.97(0.35)	1	1																									4	1.83(0.54, 6.27)	1.83(0.53, 6.29)	0.97	0.61(-0.89)	1.53(0.55)	0.304	0.614
investigations	blood pressure increased	6	0.63(0.19, 2.06)	0.63(0.19, 2.08)	0.6	-0.27(-1.61)	0.83(0.31)	0.528	1																	27	0.9(0.56, 1.45)	0.9(0.56, 1.44)	0.18	-0.09(-0.72)	0.94(0.63)	0.76	0.972
investigations	body temperature increased	6	1.57(0.32, 7.8)	1.57(0.31, 7.83)	0.31	0.19(-1.23)	1.14(0.3)	0.723	1
investigations	haematocrit decreased	6	1.05(0.26, 4.19)	1.05(0.26, 4.22)	0	0.02(-1.37)	1.02(0.32)	1	1
investigations	human metapneumovirus test positive	6	3.15(0.38, 26.15)	3.15(0.38, 26.16)	1.26	0.39(-1.08)	1.31(0.22)	0.434	0.951
investigations	breath sounds abnormal	6	1.05(0.26, 4.19)	1.05(0.26, 4.22)	0	0.02(-1.37)	1.02(0.32)	1	1
investigations	staphylococcus test positive	5	2.62(0.31, 22.45)	2.62(0.3, 22.63)	0.84	0.35(-1.23)	1.27(0.21)	0.671	1
investigations	heart rate irregular	5	1.31(0.25, 6.76)	1.31(0.25, 6.8)	0.11	0.12(-1.4)	1.09(0.28)	1	1
investigations	blood albumin decreased	5	1.31(0.25, 6.76)	1.31(0.25, 6.8)	0.11	0.12(-1.4)	1.09(0.28)	1	1
investigations	blood potassium decreased	4	1.05(0.19, 5.73)	1.05(0.19, 5.78)	0	0.02(-1.63)	1.02(0.25)	1	1	88	1.4(1.09, 1.81)	1.4(1.09, 1.81)	6.98	0.35(0.01)	1.28(1.03)	0.01	0.053									43	1.1(0.74, 1.62)	1.1(0.74, 1.63)	0.21	0.08(-0.43)	1.06(0.76)	0.716	0.961
investigations	blood creatinine increased	4	0.7(0.16, 3.12)	0.7(0.16, 3.1)	0.22	-0.2(-1.81)	0.87(0.25)	0.698	1	58	1.78(1.28, 2.46)	1.77(1.27, 2.47)	12.38	0.57(0.14)	1.49(1.13)	0.001	0.005
investigations	blood potassium increased	4	0.7(0.16, 3.12)	0.7(0.16, 3.1)	0.22	-0.2(-1.81)	0.87(0.25)	0.698	1																									3	3.21(0.65, 15.92)	3.21(0.64, 16.01)	2.28	1.07(-0.7)	2.1(0.55)	0.15	0.417
investigations	c-reactive protein increased	4	0.7(0.16, 3.12)	0.7(0.16, 3.1)	0.22	-0.2(-1.81)	0.87(0.25)	0.698	1
investigations	biopsy lung	4	1.05(0.19, 5.73)	1.05(0.19, 5.78)	0	0.02(-1.63)	1.02(0.25)	1	1
investigations	pulse absent	3	1.57(0.16, 15.13)	1.57(0.16, 14.96)	0.16	0.19(-1.7)	1.14(0.17)	1	1
investigations	cardiac output decreased	3	1.57(0.16, 15.13)	1.57(0.16, 14.96)	0.16	0.19(-1.7)	1.14(0.17)	1	1
investigations	biopsy liver	3	0.52(0.11, 2.6)	0.52(0.1, 2.59)	0.65	-0.39(-2.16)	0.76(0.2)	0.42	0.951
investigations	echocardiogram abnormal	3	1.57(0.16, 15.13)	1.57(0.16, 14.96)	0.16	0.19(-1.7)	1.14(0.17)	1	1
investigations	pulmonary arterial pressure abnormal	3	1.57(0.16, 15.13)	1.57(0.16, 14.96)	0.16	0.19(-1.7)	1.14(0.17)	1	1
investigations	carbon dioxide increased	3	1.57(0.16, 15.13)	1.57(0.16, 14.96)	0.16	0.19(-1.7)	1.14(0.17)	1	1
respiratory, thoracic and mediastinal disorders	dyspnoea	153	0.72(0.56, 0.92)	0.72(0.57, 0.91)	6.98	-0.18(-0.46)	0.88(0.72)	0.01	0.102	1365	0.77(0.72, 0.82)	0.78(0.74, 0.83)	71.99	-0.28(-0.36)	0.82(0.78)	0	0	1513	0.71(0.67, 0.76)	0.72(0.68, 0.76)	132.1	-0.35(-0.43)	0.78(0.75)	0	0	1195	0.81(0.75, 0.87)	0.81(0.76, 0.86)	35.04	-0.19(-0.28)	0.88(0.83)	0	0	88	1.63(1.26, 2.11)	1.61(1.25, 2.08)	13.94	0.49(0.15)	1.41(1.13)	0	0.005	2864	1.58(1.51, 1.66)	1.55(1.49, 1.61)	331.73	0.39(0.33)	1.31(1.26)	0	0
respiratory, thoracic and mediastinal disorders	pulmonary arterial hypertension	182	1.55(1.16, 2.07)	1.54(1.15, 2.07)	8.89	0.19(-0.09)	1.14(0.89)	0.004	0.046	608	1.49(1.35, 1.64)	1.48(1.34, 1.63)	64.24	0.4(0.27)	1.32(1.22)	0	0	453	1.06(0.95, 1.18)	1.05(0.95, 1.16)	0.93	0.06(-0.09)	1.04(0.95)	0.349	0.588	391	0.92(0.81, 1.04)	0.92(0.82, 1.03)	1.79	-0.08(-0.24)	0.95(0.85)	0.191	0.491	42	0.66(0.47, 0.93)	0.67(0.48, 0.93)	5.87	-0.46(-0.93)	0.72(0.55)	0.019	0.103	548	0.85(0.77, 0.94)	0.85(0.77, 0.94)	9.66	-0.16(-0.29)	0.9(0.83)	0.002	0.021
respiratory, thoracic and mediastinal disorders	pulmonary hypertension	127	1.17(0.85, 1.6)	1.17(0.86, 1.6)	0.97	0.07(-0.25)	1.05(0.81)	0.366	0.924	317	1.12(0.98, 1.27)	1.12(0.98, 1.28)	2.9	0.12(-0.06)	1.09(0.97)	0.095	0.247	341	1.06(0.93, 1.2)	1.06(0.94, 1.19)	0.77	0.06(-0.11)	1.04(0.94)	0.399	0.627	191	0.5(0.43, 0.59)	0.51(0.44, 0.6)	71.15	-0.68(-0.91)	0.62(0.54)	0	0	39	0.97(0.68, 1.39)	0.97(0.68, 1.38)	0.03	-0.03(-0.53)	0.98(0.72)	0.94	1	408	1.22(1.08, 1.38)	1.21(1.08, 1.36)	9.71	0.18(0.02)	1.13(1.02)	0.002	0.021
respiratory, thoracic and mediastinal disorders	cough	96	0.97(0.69, 1.36)	0.97(0.7, 1.35)	0.04	-0.02(-0.38)	0.99(0.74)	0.918	1	338	0.74(0.66, 0.83)	0.74(0.66, 0.83)	24.65	-0.34(-0.5)	0.79(0.72)	0	0	275	0.68(0.59, 0.77)	0.68(0.59, 0.78)	33.81	-0.43(-0.62)	0.74(0.66)	0	0	245	0.95(0.81, 1.12)	0.95(0.81, 1.11)	0.33	-0.04(-0.25)	0.97(0.85)	0.592	0.89	41	1.24(0.87, 1.79)	1.24(0.87, 1.76)	1.4	0.23(-0.26)	1.17(0.87)	0.277	0.599	559	0.99(0.89, 1.1)	0.99(0.9, 1.09)	0.04	-0.01(-0.15)	0.99(0.91)	0.868	1
respiratory, thoracic and mediastinal disorders	respiratory failure	79	1.98(1.22, 3.21)	1.97(1.23, 3.15)	8.01	0.27(-0.15)	1.2(0.8)	0.006	0.074	233	1.35(1.15, 1.57)	1.34(1.15, 1.57)	14.31	0.31(0.1)	1.24(1.09)	0	0.002	305	1.35(1.18, 1.55)	1.35(1.18, 1.55)	18.74	0.3(0.12)	1.24(1.1)	0	0	199	0.78(0.66, 0.93)	0.78(0.65, 0.93)	8.1	-0.23(-0.46)	0.85(0.74)	0.005	0.049	16	0.66(0.38, 1.13)	0.66(0.39, 1.12)	2.37	-0.48(-1.23)	0.72(0.46)	0.156	0.427	250	1.07(0.92, 1.25)	1.07(0.91, 1.25)	0.78	0.07(-0.14)	1.05(0.92)	0.399	0.795
respiratory, thoracic and mediastinal disorders	pulmonary oedema	37	1.29(0.71, 2.36)	1.29(0.7, 2.37)	0.71	0.12(-0.48)	1.08(0.66)	0.485	1	162	1.44(1.19, 1.74)	1.44(1.18, 1.75)	14.76	0.38(0.12)	1.3(1.11)	0	0.002	224	1.14(0.98, 1.34)	1.14(0.97, 1.33)	2.8	0.14(-0.08)	1.1(0.97)	0.103	0.271	152	1.34(1.08, 1.66)	1.33(1.07, 1.65)	6.96	0.24(-0.03)	1.18(0.99)	0.01	0.083	10	0.8(0.4, 1.6)	0.8(0.4, 1.59)	0.39	-0.25(-1.19)	0.84(0.47)	0.646	0.954	84	0.42(0.33, 0.53)	0.42(0.33, 0.53)	57.02	-0.95(-1.29)	0.52(0.42)	0	0
respiratory, thoracic and mediastinal disorders	hypoxia	74	3(1.66, 5.42)	2.98(1.66, 5.37)	14.68	0.37(-0.07)	1.3(0.79)	0	0.004	153	1.09(0.91, 1.32)	1.09(0.91, 1.3)	0.9	0.1(-0.16)	1.07(0.92)	0.369	0.567	145	0.84(0.69, 1.01)	0.84(0.7, 1)	3.52	-0.19(-0.45)	0.88(0.75)	0.067	0.196	127	1.24(0.98, 1.56)	1.24(0.98, 1.57)	3.24	0.18(-0.12)	1.13(0.93)	0.082	0.311	8	0.32(0.16, 0.67)	0.33(0.16, 0.68)	10.25	-1.37(-2.36)	0.39(0.21)	0.002	0.026	182	0.98(0.82, 1.17)	0.98(0.82, 1.17)	0.04	-0.02(-0.26)	0.99(0.85)	0.88	1
respiratory, thoracic and mediastinal disorders	dyspnoea exertional	13	0.38(0.18, 0.77)	0.38(0.19, 0.77)	7.71	-0.65(-1.55)	0.64(0.35)	0.01	0.102	149	0.57(0.48, 0.68)	0.57(0.48, 0.68)	40.57	-0.65(-0.89)	0.64(0.55)	0	0	193	0.71(0.6, 0.83)	0.71(0.61, 0.83)	18.25	-0.38(-0.6)	0.77(0.67)	0	0	175	0.94(0.78, 1.14)	0.94(0.79, 1.12)	0.38	-0.05(-0.3)	0.96(0.82)	0.567	0.867	10	1.79(0.82, 3.87)	1.78(0.83, 3.82)	2.22	0.59(-0.41)	1.5(0.79)	0.205	0.51	283	0.88(0.77, 1.02)	0.88(0.77, 1.01)	3.06	-0.12(-0.31)	0.92(0.82)	0.087	0.355
respiratory, thoracic and mediastinal disorders	nasal congestion	23	0.6(0.33, 1.1)	0.6(0.33, 1.1)	2.81	-0.29(-1.01)	0.82(0.49)	0.13	0.56	90	0.25(0.2, 0.31)	0.25(0.2, 0.31)	186.56	-1.69(-2)	0.31(0.26)	0	0	98	0.23(0.19, 0.28)	0.23(0.19, 0.29)	231.91	-1.78(-2.07)	0.29(0.25)	0	0	93	0.47(0.38, 0.6)	0.48(0.38, 0.61)	41.72	-0.75(-1.07)	0.6(0.49)	0	0	17	2.19(1.18, 4.06)	2.18(1.19, 4)	6.5	0.77(-0.03)	1.7(1.02)	0.018	0.103	618	2.29(2.04, 2.57)	2.27(2.02, 2.55)	209.32	0.68(0.54)	1.6(1.45)	0	0
respiratory, thoracic and mediastinal disorders	pleural effusion	24	0.74(0.4, 1.38)	0.74(0.4, 1.39)	0.91	-0.16(-0.88)	0.89(0.53)	0.43	0.951	93	1.15(0.91, 1.46)	1.15(0.91, 1.45)	1.32	0.15(-0.18)	1.11(0.91)	0.278	0.474	128	0.82(0.67, 1)	0.82(0.67, 1)	3.97	-0.22(-0.49)	0.86(0.73)	0.052	0.176	67	0.87(0.64, 1.17)	0.87(0.65, 1.17)	0.88	-0.13(-0.53)	0.91(0.71)	0.387	0.692	9	0.93(0.44, 1.96)	0.93(0.44, 1.96)	0.03	-0.08(-1.08)	0.95(0.51)	0.999	1
respiratory, thoracic and mediastinal disorders	lung disorder	26	1.05(0.54, 2.04)	1.05(0.54, 2.04)	0.02	0.02(-0.68)	1.02(0.58)	1	1	100	1.12(0.89, 1.41)	1.12(0.89, 1.42)	0.91	0.12(-0.2)	1.09(0.9)	0.372	0.567	94	1.02(0.81, 1.29)	1.02(0.81, 1.29)	0.03	0.02(-0.31)	1.02(0.83)	0.911	1	77	0.76(0.58, 1)	0.76(0.58, 1)	3.85	-0.25(-0.62)	0.84(0.67)	0.058	0.267	12	1.43(0.72, 2.82)	1.43(0.72, 2.84)	1.06	0.37(-0.53)	1.3(0.73)	0.4	0.717	132	1.13(0.92, 1.4)	1.13(0.91, 1.4)	1.34	0.12(-0.17)	1.09(0.91)	0.271	0.658
respiratory, thoracic and mediastinal disorders	epistaxis	25	0.62(0.35, 1.11)	0.62(0.34, 1.12)	2.59	-0.27(-0.96)	0.83(0.51)	0.146	0.594	90	0.74(0.58, 0.93)	0.74(0.58, 0.94)	6.82	-0.34(-0.67)	0.79(0.65)	0.011	0.054	113	0.73(0.59, 0.9)	0.73(0.59, 0.91)	8.98	-0.35(-0.64)	0.79(0.66)	0.003	0.021	62	0.79(0.58, 1.07)	0.79(0.59, 1.06)	2.32	-0.22(-0.63)	0.86(0.67)	0.147	0.43	10	0.92(0.45, 1.85)	0.92(0.45, 1.86)	0.06	-0.1(-1.05)	0.94(0.52)	0.947	1	180	1.37(1.14, 1.66)	1.37(1.13, 1.67)	10.88	0.29(0.04)	1.22(1.04)	0.001	0.013
respiratory, thoracic and mediastinal disorders	acute respiratory failure	42	5.53(1.98, 15.42)	5.51(1.99, 15.27)	13.51	0.48(-0.12)	1.39(0.59)	0	0.007	65	0.71(0.54, 0.93)	0.71(0.54, 0.93)	6.34	-0.39(-0.77)	0.76(0.61)	0.014	0.068	80	0.68(0.53, 0.87)	0.68(0.54, 0.86)	9.34	-0.42(-0.76)	0.75(0.61)	0.003	0.019	40	0.7(0.48, 1.01)	0.7(0.48, 1.02)	3.65	-0.34(-0.85)	0.79(0.58)	0.069	0.292	4	0.3(0.11, 0.85)	0.31(0.11, 0.86)	5.78	-1.45(-2.78)	0.37(0.16)	0.026	0.133	133	1.31(1.05, 1.63)	1.31(1.06, 1.63)	5.88	0.25(-0.04)	1.19(0.99)	0.018	0.121
respiratory, thoracic and mediastinal disorders	asthma	9	0.79(0.28, 2.21)	0.79(0.28, 2.23)	0.21	-0.13(-1.27)	0.91(0.39)	0.853	1	65	1.25(0.94, 1.68)	1.25(0.93, 1.68)	2.37	0.24(-0.16)	1.18(0.93)	0.144	0.316	57	1.66(1.19, 2.31)	1.66(1.19, 2.32)	9.32	0.5(0.06)	1.41(1.07)	0.003	0.02	52	1.52(1.04, 2.22)	1.52(1.05, 2.21)	4.73	0.34(-0.13)	1.27(0.92)	0.038	0.194	5	1.61(0.55, 4.7)	1.6(0.54, 4.7)	0.76	0.49(-0.87)	1.4(0.57)	0.37	0.695	77	1.1(0.83, 1.45)	1.1(0.84, 1.45)	0.42	0.09(-0.29)	1.06(0.84)	0.564	0.893
respiratory, thoracic and mediastinal disorders	productive cough	8	0.7(0.24, 2.02)	0.7(0.24, 2.02)	0.44	-0.2(-1.39)	0.87(0.36)	0.576	1	63	0.62(0.47, 0.82)	0.62(0.47, 0.82)	11.89	-0.54(-0.92)	0.69(0.55)	0.001	0.006	76	0.65(0.51, 0.84)	0.65(0.5, 0.84)	11.24	-0.47(-0.82)	0.72(0.58)	0.001	0.008	28	0.58(0.38, 0.9)	0.58(0.38, 0.89)	6.1	-0.53(-1.12)	0.69(0.48)	0.018	0.122	4	1.28(0.4, 4.1)	1.28(0.4, 4.07)	0.18	0.27(-1.19)	1.2(0.46)	0.753	1	92	0.68(0.54, 0.86)	0.68(0.54, 0.86)	10.13	-0.39(-0.72)	0.76(0.63)	0.002	0.019
respiratory, thoracic and mediastinal disorders	interstitial lung disease	4	0.35(0.1, 1.24)	0.35(0.1, 1.25)	2.91	-0.71(-2.24)	0.61(0.21)	0.103	0.486	55	1.23(0.9, 1.68)	1.23(0.9, 1.68)	1.62	0.21(-0.22)	1.16(0.89)	0.234	0.43	59	1.07(0.79, 1.45)	1.07(0.8, 1.44)	0.19	0.07(-0.34)	1.05(0.82)	0.718	0.879	30	0.66(0.43, 1.01)	0.66(0.43, 1.02)	3.73	-0.4(-0.98)	0.76(0.53)	0.067	0.288
respiratory, thoracic and mediastinal disorders	respiratory distress	99	3.27(1.93, 5.55)	3.24(1.91, 5.5)	21.56	0.39(0.01)	1.31(0.84)	0	0	53	1.61(1.15, 2.24)	1.61(1.15, 2.25)	7.92	0.48(0.03)	1.4(1.06)	0.007	0.036									40	1.34(0.88, 2.04)	1.34(0.89, 2.02)	1.87	0.24(-0.29)	1.18(0.83)	0.209	0.497	12	0.38(0.21, 0.68)	0.38(0.21, 0.68)	11.11	-1.17(-2)	0.44(0.27)	0.001	0.018
respiratory, thoracic and mediastinal disorders	pulmonary hypertensive crisis	45	2.37(1.19, 4.7)	2.36(1.19, 4.69)	6.43	0.32(-0.24)	1.25(0.7)	0.017	0.154																									7	0.47(0.21, 1.03)	0.47(0.21, 1.03)	3.71	-0.9(-1.97)	0.54(0.28)	0.077	0.266
respiratory, thoracic and mediastinal disorders	haemoptysis	28	0.64(0.37, 1.11)	0.64(0.37, 1.11)	2.6	-0.26(-0.91)	0.84(0.53)	0.143	0.594	122	1.53(1.23, 1.9)	1.53(1.23, 1.9)	14.79	0.43(0.14)	1.35(1.13)	0	0.002									36	0.7(0.47, 1.03)	0.7(0.47, 1.04)	3.33	-0.34(-0.87)	0.79(0.57)	0.084	0.311	18	1.81(1.01, 3.23)	1.81(1.03, 3.2)	4.15	0.6(-0.16)	1.52(0.93)	0.061	0.223	114	0.97(0.77, 1.21)	0.97(0.78, 1.2)	0.09	-0.03(-0.34)	0.98(0.81)	0.81	1
respiratory, thoracic and mediastinal disorders	rhinorrhoea	26	1.05(0.54, 2.04)	1.05(0.54, 2.04)	0.02	0.02(-0.68)	1.02(0.58)	1	1																	32	0.89(0.58, 1.36)	0.89(0.58, 1.37)	0.3	-0.11(-0.68)	0.93(0.65)	0.658	0.935	8	0.83(0.38, 1.8)	0.83(0.38, 1.82)	0.23	-0.21(-1.26)	0.86(0.45)	0.773	1
respiratory, thoracic and mediastinal disorders	respiratory disorder	25	1.31(0.63, 2.73)	1.31(0.63, 2.71)	0.53	0.12(-0.6)	1.09(0.59)	0.584	1																									7	0.8(0.35, 1.84)	0.8(0.35, 1.82)	0.27	-0.25(-1.35)	0.84(0.42)	0.746	1
respiratory, thoracic and mediastinal disorders	pneumothorax	23	3.02(1.04, 8.74)	3.01(1.04, 8.67)	4.6	0.38(-0.41)	1.3(0.53)	0.052	0.295																	24	1.07(0.64, 1.79)	1.07(0.64, 1.78)	0.07	0.06(-0.61)	1.04(0.68)	0.9	1	4	0.61(0.21, 1.78)	0.61(0.21, 1.79)	0.83	-0.57(-1.95)	0.67(0.28)	0.498	0.786
respiratory, thoracic and mediastinal disorders	pulmonary haemorrhage	23	0.86(0.44, 1.67)	0.86(0.44, 1.67)	0.19	-0.08(-0.81)	0.95(0.54)	0.789	1																									6	0.66(0.28, 1.6)	0.66(0.27, 1.59)	0.85	-0.47(-1.64)	0.72(0.35)	0.47	0.768
respiratory, thoracic and mediastinal disorders	pulmonary vein stenosis	22	3.85(1.15, 12.88)	3.84(1.14, 12.94)	5.57	0.42(-0.39)	1.34(0.49)	0.032	0.235
respiratory, thoracic and mediastinal disorders	wheezing	15	3.94(0.9, 17.22)	3.93(0.9, 17.09)	3.86	0.43(-0.54)	1.34(0.39)	0.087	0.429																	31	1.28(0.8, 2.05)	1.28(0.8, 2.05)	1.03	0.21(-0.4)	1.15(0.78)	0.371	0.684
respiratory, thoracic and mediastinal disorders	aspiration	15	3.94(0.9, 17.22)	3.93(0.9, 17.09)	3.86	0.43(-0.54)	1.34(0.39)	0.087	0.429
respiratory, thoracic and mediastinal disorders	pulmonary congestion	14	0.82(0.35, 1.88)	0.82(0.35, 1.9)	0.23	-0.11(-1.04)	0.93(0.46)	0.796	1
respiratory, thoracic and mediastinal disorders	acute respiratory distress syndrome	14	1.47(0.53, 4.08)	1.47(0.53, 4.07)	0.55	0.17(-0.8)	1.12(0.48)	0.617	1																									4	0.86(0.28, 2.58)	0.86(0.29, 2.58)	0.08	-0.17(-1.59)	0.89(0.35)	1	1
respiratory, thoracic and mediastinal disorders	tachypnoea	13	1.7(0.56, 5.23)	1.7(0.56, 5.2)	0.89	0.22(-0.79)	1.17(0.46)	0.491	1
respiratory, thoracic and mediastinal disorders	oropharyngeal pain	11	0.82(0.32, 2.13)	0.82(0.32, 2.1)	0.16	-0.1(-1.14)	0.93(0.42)	0.878	1	59	0.59(0.44, 0.78)	0.59(0.45, 0.78)	14.31	-0.61(-1)	0.65(0.52)	0	0.002									32	0.65(0.43, 0.98)	0.65(0.43, 0.98)	4.29	-0.41(-0.97)	0.75(0.53)	0.049	0.236	4	0.92(0.3, 2.79)	0.92(0.3, 2.81)	0.02	-0.1(-1.52)	0.94(0.37)	1	1	101	0.78(0.62, 0.99)	0.78(0.62, 0.99)	4.32	-0.24(-0.56)	0.84(0.7)	0.043	0.216
respiratory, thoracic and mediastinal disorders	respiratory arrest	11	1.44(0.46, 4.53)	1.44(0.46, 4.49)	0.4	0.16(-0.92)	1.12(0.43)	0.72	1
respiratory, thoracic and mediastinal disorders	sleep apnoea syndrome	10	5.25(0.67, 41.01)	5.24(0.67, 41.03)	3.12	0.47(-0.71)	1.39(0.25)	0.111	0.501
respiratory, thoracic and mediastinal disorders	atelectasis	9	4.72(0.6, 37.29)	4.72(0.6, 36.96)	2.64	0.46(-0.78)	1.37(0.24)	0.18	0.643
respiratory, thoracic and mediastinal disorders	pulmonary veno-occlusive disease	8	1.4(0.37, 5.27)	1.4(0.37, 5.31)	0.25	0.15(-1.1)	1.11(0.37)	0.758	1																									3	1.2(0.32, 4.54)	1.2(0.32, 4.55)	0.08	0.2(-1.43)	1.15(0.38)	0.73	1
respiratory, thoracic and mediastinal disorders	increased bronchial secretion	6	3.15(0.38, 26.15)	3.15(0.38, 26.16)	1.26	0.39(-1.08)	1.31(0.22)	0.434	0.951
respiratory, thoracic and mediastinal disorders	pulmonary alveolar haemorrhage	6	1.05(0.26, 4.19)	1.05(0.26, 4.22)	0	0.02(-1.37)	1.02(0.32)	1	1
respiratory, thoracic and mediastinal disorders	apnoea	5	0.87(0.21, 3.66)	0.87(0.21, 3.64)	0.03	-0.07(-1.56)	0.95(0.29)	1	1
respiratory, thoracic and mediastinal disorders	tracheal stenosis	4	1.05(0.19, 5.73)	1.05(0.19, 5.78)	0	0.02(-1.63)	1.02(0.25)	1	1
respiratory, thoracic and mediastinal disorders	sneezing	4	2.1(0.23, 18.77)	2.1(0.23, 18.86)	0.46	0.29(-1.43)	1.22(0.19)	0.666	1
respiratory, thoracic and mediastinal disorders	pulmonary vascular disorder	3	0.79(0.13, 4.71)	0.79(0.13, 4.7)	0.07	-0.13(-1.95)	0.91(0.2)	1	1
respiratory, thoracic and mediastinal disorders	obstructive airways disorder	3	1.57(0.16, 15.13)	1.57(0.16, 14.96)	0.16	0.19(-1.7)	1.14(0.17)	1	1
respiratory, thoracic and mediastinal disorders	pulmonary artery stenosis	3	0.79(0.13, 4.71)	0.79(0.13, 4.7)	0.07	-0.13(-1.95)	0.91(0.2)	1	1
respiratory, thoracic and mediastinal disorders	chronic obstructive pulmonary disease									118	1.53(1.23, 1.91)	1.53(1.23, 1.9)	14.33	0.43(0.13)	1.35(1.12)	0	0.002	248	1.45(1.24, 1.69)	1.45(1.24, 1.7)	22.55	0.37(0.16)	1.29(1.14)	0	0	176	1.07(0.88, 1.3)	1.07(0.88, 1.3)	0.49	0.06(-0.19)	1.04(0.89)	0.514	0.814									110	0.93(0.74, 1.16)	0.93(0.75, 1.15)	0.41	-0.07(-0.38)	0.95(0.79)	0.559	0.893
respiratory, thoracic and mediastinal disorders	pulmonary embolism									99	1.92(1.5, 2.48)	1.92(1.49, 2.48)	26.85	0.65(0.31)	1.56(1.27)	0	0	86	1.62(1.24, 2.12)	1.62(1.23, 2.13)	12.95	0.48(0.12)	1.39(1.11)	0	0.005	56	1.23(0.87, 1.75)	1.23(0.86, 1.75)	1.38	0.18(-0.27)	1.13(0.85)	0.278	0.595
respiratory, thoracic and mediastinal disorders	pulmonary fibrosis																	69	1.67(1.24, 2.26)	1.67(1.24, 2.24)	11.57	0.5(0.11)	1.42(1.1)	0.001	0.008	70	0.89(0.67, 1.19)	0.89(0.66, 1.19)	0.59	-0.1(-0.5)	0.93(0.73)	0.487	0.788
respiratory, thoracic and mediastinal disorders	sinus disorder																									27	1.06(0.65, 1.72)	1.06(0.65, 1.73)	0.05	0.05(-0.58)	1.03(0.69)	0.92	1
respiratory, thoracic and mediastinal disorders	respiratory tract congestion																									25	2.01(1.12, 3.62)	2.01(1.12, 3.62)	5.62	0.53(-0.16)	1.45(0.88)	0.027	0.161
surgical and medical procedures	hospitalisation	96	1.81(1.18, 2.76)	1.8(1.19, 2.72)	7.74	0.24(-0.14)	1.18(0.83)	0.007	0.08	91	0.35(0.28, 0.43)	0.35(0.28, 0.43)	98.61	-1.26(-1.57)	0.42(0.35)	0	0	124	0.48(0.4, 0.58)	0.48(0.39, 0.58)	59.48	-0.84(-1.11)	0.56(0.48)	0	0	251	0.4(0.35, 0.46)	0.4(0.35, 0.46)	181.34	-0.94(-1.13)	0.52(0.46)	0	0	16	0.47(0.28, 0.8)	0.48(0.28, 0.81)	8.14	-0.88(-1.61)	0.54(0.35)	0.006	0.053	104	0.27(0.22, 0.33)	0.27(0.22, 0.33)	177.58	-1.47(-1.77)	0.36(0.3)	0	0
surgical and medical procedures	transfusion	18	1.57(0.62, 3.97)	1.57(0.62, 3.94)	0.94	0.19(-0.67)	1.14(0.53)	0.45	0.981	124	1.4(1.13, 1.73)	1.4(1.13, 1.74)	9.58	0.35(0.06)	1.27(1.06)	0.002	0.016	214	1.25(1.07, 1.47)	1.25(1.07, 1.46)	7.47	0.23(0.01)	1.17(1.02)	0.007	0.04	99	1.9(1.42, 2.54)	1.89(1.41, 2.54)	19.17	0.5(0.14)	1.41(1.1)	0	0
surgical and medical procedures	cardiac operation	92	6.08(2.95, 12.53)	6.03(2.92, 12.45)	31.1	0.49(0.08)	1.4(0.77)	0	0																	53	1.47(1.01, 2.13)	1.47(1.01, 2.13)	4.13	0.32(-0.15)	1.24(0.91)	0.053	0.253	7	0.25(0.11, 0.53)	0.25(0.12, 0.54)	15.04	-1.73(-2.77)	0.3(0.16)	0	0.004
surgical and medical procedures	lung transplant	38	1.66(0.87, 3.19)	1.66(0.87, 3.17)	2.4	0.21(-0.39)	1.16(0.67)	0.161	0.617	141	1.28(1.05, 1.55)	1.28(1.05, 1.56)	5.9	0.26(-0.02)	1.19(1.01)	0.017	0.078									79	1(0.75, 1.32)	1(0.76, 1.32)	0	0(-0.37)	1(0.79)	1	1	9	0.7(0.34, 1.45)	0.7(0.34, 1.45)	0.92	-0.4(-1.38)	0.76(0.41)	0.429	0.738	164	1.08(0.9, 1.31)	1.08(0.89, 1.31)	0.69	0.08(-0.18)	1.05(0.9)	0.433	0.82
surgical and medical procedures	heart transplant	30	1.57(0.77, 3.22)	1.57(0.78, 3.18)	1.57	0.19(-0.48)	1.14(0.63)	0.277	0.799																									7	0.7(0.31, 1.59)	0.7(0.31, 1.59)	0.73	-0.4(-1.5)	0.76(0.38)	0.506	0.791
surgical and medical procedures	tracheostomy	27	14.19(1.93, 104.5)	14.16(1.92, 104.55)	11.81	0.56(-0.19)	1.47(0.28)	0.001	0.018
surgical and medical procedures	gastrointestinal tube insertion	21	5.52(1.29, 23.53)	5.51(1.29, 23.5)	6.74	0.48(-0.36)	1.39(0.41)	0.017	0.157
surgical and medical procedures	mechanical ventilation	20	5.25(1.23, 22.48)	5.24(1.23, 22.35)	6.25	0.47(-0.38)	1.39(0.41)	0.023	0.184																	24	3.51(1.72, 7.16)	3.5(1.73, 7.09)	13.5	0.84(0.1)	1.79(0.98)	0	0.007
surgical and medical procedures	surgery	18	0.94(0.44, 2.05)	0.94(0.44, 2.02)	0.02	-0.03(-0.86)	0.98(0.51)	1	1																	83	1.29(0.97, 1.73)	1.29(0.96, 1.73)	3.07	0.22(-0.15)	1.16(0.91)	0.093	0.328	6	0.96(0.39, 2.4)	0.96(0.38, 2.41)	0.01	-0.04(-1.24)	0.97(0.45)	1	1
surgical and medical procedures	gastrostomy	17	8.93(1.19, 67.11)	8.91(1.18, 67.09)	6.64	0.53(-0.4)	1.44(0.27)	0.02	0.164
surgical and medical procedures	patent ductus arteriosus repair	17	8.93(1.19, 67.11)	8.91(1.18, 67.09)	6.64	0.53(-0.4)	1.44(0.27)	0.02	0.164
surgical and medical procedures	atrial septal defect repair	15	7.88(1.04, 59.64)	7.86(1.04, 59.18)	5.62	0.52(-0.47)	1.43(0.26)	0.035	0.235
surgical and medical procedures	tonsillectomy	13	1.7(0.56, 5.23)	1.7(0.56, 5.2)	0.89	0.22(-0.79)	1.17(0.46)	0.491	1																									3	0.69(0.2, 2.39)	0.69(0.2, 2.42)	0.35	-0.43(-1.99)	0.74(0.26)	0.777	1
surgical and medical procedures	heart and lung transplant	12	3.15(0.7, 14.07)	3.15(0.71, 13.97)	2.51	0.39(-0.69)	1.31(0.37)	0.16	0.617
surgical and medical procedures	catheter placement	12	1.05(0.39, 2.8)	1.05(0.39, 2.8)	0.01	0.02(-0.99)	1.02(0.45)	1	1																									4	0.92(0.3, 2.79)	0.92(0.3, 2.81)	0.02	-0.1(-1.52)	0.94(0.37)	1	1
surgical and medical procedures	balloon atrial septostomy	11	5.77(0.75, 44.73)	5.77(0.75, 44.3)	3.62	0.48(-0.65)	1.4(0.25)	0.069	0.372
surgical and medical procedures	therapy change	11	5.77(0.75, 44.73)	5.77(0.75, 44.3)	3.62	0.48(-0.65)	1.4(0.25)	0.069	0.372
surgical and medical procedures	central venous catheterisation	9	0.47(0.19, 1.16)	0.47(0.19, 1.16)	2.8	-0.47(-1.56)	0.72(0.34)	0.152	0.607																									10	3.57(1.45, 8.8)	3.57(1.45, 8.79)	8.76	1.15(0.09)	2.22(1.04)	0.006	0.053	80	4.94(3.29, 7.41)	4.93(3.27, 7.44)	73.34	1.1(0.69)	2.15(1.53)	0	0
surgical and medical procedures	stent placement	8	1.4(0.37, 5.27)	1.4(0.37, 5.31)	0.25	0.15(-1.1)	1.11(0.37)	0.758	1									68	2.45(1.77, 3.4)	2.45(1.76, 3.42)	30.81	0.82(0.41)	1.76(1.34)	0	0	32	2.86(1.6, 5.09)	2.85(1.61, 5.03)	13.89	0.74(0.11)	1.67(1.03)	0	0.005	3	1.2(0.32, 4.54)	1.2(0.32, 4.55)	0.08	0.2(-1.43)	1.15(0.38)	0.73	1
surgical and medical procedures	catheter management	8	0.84(0.27, 2.57)	0.84(0.27, 2.57)	0.1	-0.09(-1.3)	0.94(0.37)	0.775	1
surgical and medical procedures	ear tube insertion	7	1.84(0.38, 8.84)	1.84(0.38, 8.83)	0.59	0.25(-1.1)	1.19(0.32)	0.727	1
surgical and medical procedures	adenotonsillectomy	7	0.92(0.27, 3.14)	0.92(0.27, 3.16)	0.02	-0.04(-1.33)	0.97(0.35)	1	1																									3	1.2(0.32, 4.54)	1.2(0.32, 4.55)	0.08	0.2(-1.43)	1.15(0.38)	0.73	1
surgical and medical procedures	therapy cessation	7	0.61(0.21, 1.82)	0.61(0.2, 1.83)	0.8	-0.28(-1.54)	0.82(0.33)	0.39	0.951																																	89	2.83(2.05, 3.91)	2.83(2.07, 3.87)	44.11	0.82(0.44)	1.77(1.35)	0	0
surgical and medical procedures	oxygen therapy	7	0.92(0.27, 3.14)	0.92(0.27, 3.16)	0.02	-0.04(-1.33)	0.97(0.35)	1	1
surgical and medical procedures	liver transplant	6	0.31(0.11, 0.86)	0.31(0.11, 0.86)	5.61	-0.81(-2.08)	0.57(0.24)	0.035	0.235
surgical and medical procedures	therapeutic embolisation	6	3.15(0.38, 26.15)	3.15(0.38, 26.16)	1.26	0.39(-1.08)	1.31(0.22)	0.434	0.951
surgical and medical procedures	oesophagogastric fundoplasty	6	1.57(0.32, 7.8)	1.57(0.31, 7.83)	0.31	0.19(-1.23)	1.14(0.3)	0.723	1
surgical and medical procedures	endotracheal intubation	5	2.62(0.31, 22.45)	2.62(0.3, 22.63)	0.84	0.35(-1.23)	1.27(0.21)	0.671	1
surgical and medical procedures	coronary arterial stent insertion	3	1.57(0.16, 15.13)	1.57(0.16, 14.96)	0.16	0.19(-1.7)	1.14(0.17)	1	1
surgical and medical procedures	pulmonary artery banding	3	1.57(0.16, 15.13)	1.57(0.16, 14.96)	0.16	0.19(-1.7)	1.14(0.17)	1	1
surgical and medical procedures	adenoidectomy	3	1.57(0.16, 15.13)	1.57(0.16, 14.96)	0.16	0.19(-1.7)	1.14(0.17)	1	1
surgical and medical procedures	medical device implantation	3	0.79(0.13, 4.71)	0.79(0.13, 4.7)	0.07	-0.13(-1.95)	0.91(0.2)	1	1
surgical and medical procedures	dialysis									78	1.11(0.86, 1.44)	1.11(0.86, 1.43)	0.62	0.11(-0.25)	1.08(0.87)	0.473	0.66	95	1.28(1, 1.64)	1.28(1.01, 1.62)	4	0.25(-0.08)	1.19(0.97)	0.053	0.179	44	0.68(0.48, 0.97)	0.68(0.48, 0.97)	4.69	-0.37(-0.85)	0.77(0.58)	0.037	0.194									81	0.81(0.62, 1.05)	0.81(0.63, 1.05)	2.65	-0.21(-0.57)	0.86(0.7)	0.118	0.388
surgical and medical procedures	abortion induced									69	5.51(3.71, 8.19)	5.5(3.72, 8.14)	90.3	1.38(0.94)	2.6(1.87)	0	0
surgical and medical procedures	cardiac pacemaker insertion																	118	2.07(1.63, 2.63)	2.07(1.64, 2.62)	37.26	0.69(0.38)	1.61(1.32)	0	0	68	2.88(1.93, 4.28)	2.87(1.94, 4.25)	29.81	0.74(0.3)	1.67(1.2)	0	0
surgical and medical procedures	knee arthroplasty																	70	2.13(1.56, 2.91)	2.13(1.56, 2.91)	23.6	0.71(0.31)	1.64(1.26)	0	0	30	1.85(1.1, 3.13)	1.85(1.09, 3.14)	5.47	0.48(-0.15)	1.4(0.9)	0.028	0.163
surgical and medical procedures	hospice care																									45	1.34(0.9, 1.99)	1.34(0.91, 1.98)	2.1	0.24(-0.26)	1.18(0.85)	0.179	0.466
surgical and medical procedures	therapy interrupted																									43	0.13(0.09, 0.17)	0.13(0.1, 0.18)	238.79	-2.38(-2.82)	0.19(0.15)	0	0	5	8.03(1.56, 41.43)	8.02(1.55, 41.61)	8.79	1.59(0.06)	3.01(0.76)	0.01	0.07	199	6.35(4.79, 8.42)	6.33(4.81, 8.33)	217.65	1.2(0.93)	2.3(1.81)	0	0
surgical and medical procedures	transplant																									28	1.5(0.9, 2.51)	1.5(0.9, 2.5)	2.4	0.33(-0.31)	1.26(0.82)	0.157	0.43
surgical and medical procedures	cholecystectomy																									28	2.5(1.38, 4.52)	2.5(1.39, 4.5)	9.84	0.67(0)	1.59(0.97)	0.003	0.031
surgical and medical procedures	hip arthroplasty																									26	1.74(1, 3.03)	1.74(1.01, 3.01)	3.93	0.44(-0.23)	1.35(0.85)	0.066	0.287
cardiac disorders	cardiac failure	83	1.04(0.71, 1.5)	1.04(0.72, 1.51)	0.04	0.02(-0.38)	1.01(0.74)	0.925	1	276	1.48(1.28, 1.71)	1.48(1.29, 1.7)	28.76	0.4(0.21)	1.32(1.17)	0	0	265	1.1(0.95, 1.27)	1.1(0.96, 1.26)	1.65	0.1(-0.1)	1.07(0.95)	0.213	0.417	151	0.85(0.7, 1.04)	0.85(0.7, 1.03)	2.49	-0.14(-0.41)	0.9(0.77)	0.127	0.403	29	1.05(0.69, 1.59)	1.05(0.7, 1.58)	0.04	0.05(-0.53)	1.03(0.73)	0.919	1	258	0.94(0.81, 1.09)	0.94(0.8, 1.1)	0.66	-0.06(-0.26)	0.96(0.85)	0.44	0.828
cardiac disorders	right ventricular failure	47	1.54(0.87, 2.72)	1.54(0.87, 2.72)	2.27	0.19(-0.35)	1.14(0.71)	0.169	0.642	352	1.9(1.66, 2.17)	1.89(1.65, 2.17)	91.02	0.63(0.45)	1.55(1.38)	0	0	250	1.53(1.31, 1.79)	1.53(1.31, 1.79)	29.38	0.42(0.21)	1.34(1.18)	0	0	131	0.82(0.67, 1.02)	0.82(0.66, 1.02)	3.24	-0.18(-0.46)	0.88(0.74)	0.081	0.31	8	0.49(0.23, 1.04)	0.49(0.23, 1.03)	3.61	-0.83(-1.84)	0.56(0.3)	0.08	0.271	217	0.69(0.59, 0.8)	0.69(0.59, 0.81)	22.48	-0.38(-0.59)	0.77(0.68)	0	0
cardiac disorders	cardiac failure congestive	14	0.67(0.3, 1.47)	0.67(0.31, 1.47)	1.02	-0.23(-1.14)	0.85(0.44)	0.423	0.951	212	1.27(1.08, 1.5)	1.27(1.09, 1.49)	8.71	0.25(0.03)	1.19(1.04)	0.004	0.022	407	1.13(1, 1.27)	1.13(1, 1.27)	4.14	0.12(-0.04)	1.09(0.99)	0.045	0.163	213	0.75(0.64, 0.89)	0.76(0.65, 0.89)	11.43	-0.26(-0.48)	0.83(0.73)	0.001	0.011	7	1.25(0.52, 2.99)	1.25(0.53, 2.96)	0.25	0.24(-0.91)	1.18(0.57)	0.792	1	275	1.32(1.13, 1.54)	1.32(1.13, 1.54)	12.8	0.25(0.05)	1.19(1.05)	0	0.005
cardiac disorders	cardiac disorder	31	0.68(0.4, 1.15)	0.68(0.4, 1.15)	2.09	-0.22(-0.84)	0.86(0.55)	0.192	0.669	119	1.17(0.94, 1.44)	1.17(0.94, 1.45)	2.05	0.16(-0.13)	1.12(0.94)	0.169	0.339	178	1.36(1.14, 1.63)	1.36(1.14, 1.62)	11.43	0.31(0.07)	1.24(1.07)	0.001	0.008	107	0.76(0.61, 0.96)	0.76(0.6, 0.96)	5.33	-0.25(-0.57)	0.84(0.69)	0.024	0.153	20	1.89(1.09, 3.29)	1.89(1.09, 3.27)	5.28	0.64(-0.09)	1.56(0.98)	0.033	0.148	127	0.87(0.71, 1.07)	0.87(0.7, 1.08)	1.72	-0.14(-0.42)	0.91(0.76)	0.207	0.564
cardiac disorders	cardiac arrest	50	1.14(0.7, 1.87)	1.14(0.7, 1.86)	0.27	0.06(-0.45)	1.04(0.69)	0.691	1	141	1.74(1.41, 2.14)	1.74(1.4, 2.16)	28.06	0.55(0.28)	1.47(1.23)	0	0	104	1.29(1.02, 1.63)	1.29(1.02, 1.63)	4.57	0.26(-0.06)	1.2(0.98)	0.038	0.143	89	1.15(0.88, 1.51)	1.15(0.87, 1.51)	1.05	0.12(-0.23)	1.09(0.87)	0.341	0.68	12	0.66(0.36, 1.24)	0.66(0.35, 1.24)	1.7	-0.47(-1.32)	0.72(0.43)	0.245	0.556	102	0.79(0.63, 0.99)	0.79(0.62, 1)	4.14	-0.24(-0.55)	0.85(0.7)	0.048	0.231
cardiac disorders	palpitations	10	0.44(0.19, 1.01)	0.44(0.19, 1.02)	3.96	-0.53(-1.57)	0.69(0.34)	0.077	0.396	138	0.62(0.51, 0.74)	0.62(0.52, 0.74)	27.49	-0.55(-0.81)	0.68(0.58)	0	0	102	0.66(0.53, 0.82)	0.66(0.53, 0.82)	14.26	-0.46(-0.76)	0.73(0.61)	0	0.002	155	1.12(0.91, 1.38)	1.12(0.92, 1.36)	1.2	0.1(-0.17)	1.07(0.9)	0.298	0.629	9	2.63(1.09, 6.35)	2.63(1.09, 6.35)	4.99	0.92(-0.17)	1.89(0.91)	0.034	0.152	325	1.39(1.2, 1.6)	1.38(1.2, 1.58)	20.71	0.3(0.11)	1.23(1.09)	0	0
cardiac disorders	myocardial infarction	5	0.66(0.18, 2.44)	0.66(0.18, 2.45)	0.4	-0.24(-1.7)	0.85(0.28)	0.505	1	91	1.59(1.23, 2.04)	1.58(1.22, 2.04)	12.9	0.47(0.13)	1.38(1.12)	0	0.004	156	1.95(1.59, 2.4)	1.95(1.6, 2.37)	42.27	0.64(0.37)	1.55(1.31)	0	0	90	1.05(0.81, 1.38)	1.05(0.8, 1.38)	0.16	0.05(-0.3)	1.03(0.83)	0.745	0.972	4	3.21(0.8, 12.85)	3.21(0.8, 12.91)	3.04	1.07(-0.5)	2.1(0.66)	0.097	0.287	85	0.99(0.76, 1.28)	0.99(0.77, 1.28)	0.01	-0.01(-0.36)	0.99(0.8)	0.983	1
cardiac disorders	pericardial effusion	15	0.79(0.35, 1.75)	0.79(0.35, 1.76)	0.35	-0.13(-1.03)	0.91(0.47)	0.704	1	101	1.39(1.1, 1.76)	1.39(1.1, 1.76)	7.61	0.34(0.02)	1.27(1.04)	0.007	0.039	72	1.15(0.87, 1.51)	1.15(0.87, 1.51)	0.94	0.14(-0.24)	1.1(0.88)	0.368	0.609	51	0.91(0.65, 1.28)	0.91(0.64, 1.29)	0.29	-0.09(-0.54)	0.94(0.71)	0.65	0.935	8	1.61(0.69, 3.76)	1.6(0.69, 3.72)	1.22	0.49(-0.61)	1.4(0.69)	0.388	0.707	85	0.76(0.59, 0.98)	0.76(0.59, 0.98)	4.6	-0.27(-0.62)	0.83(0.67)	0.037	0.207
cardiac disorders	cardio-respiratory arrest	29	1.27(0.65, 2.49)	1.27(0.65, 2.47)	0.48	0.11(-0.57)	1.08(0.61)	0.598	1	61	2.28(1.64, 3.18)	2.28(1.63, 3.18)	25.06	0.79(0.36)	1.73(1.31)	0	0									28	1.1(0.68, 1.77)	1.1(0.67, 1.8)	0.14	0.08(-0.54)	1.06(0.71)	0.801	0.997	3	0.27(0.08, 0.87)	0.27(0.08, 0.88)	5.57	-1.63(-3.11)	0.32(0.12)	0.03	0.142
cardiac disorders	tachycardia	26	1.71(0.77, 3.77)	1.7(0.78, 3.72)	1.78	0.22(-0.5)	1.17(0.6)	0.248	0.759	64	0.87(0.66, 1.15)	0.87(0.66, 1.14)	0.98	-0.15(-0.54)	0.9(0.71)	0.357	0.563									54	2.89(1.85, 4.52)	2.89(1.84, 4.54)	23.87	0.74(0.25)	1.68(1.15)	0	0	4	0.46(0.16, 1.31)	0.46(0.16, 1.3)	2.24	-0.93(-2.28)	0.53(0.22)	0.197	0.51	79	0.8(0.62, 1.04)	0.8(0.62, 1.03)	2.71	-0.22(-0.58)	0.86(0.69)	0.113	0.378
cardiac disorders	bradycardia	24	2.1(0.86, 5.14)	2.1(0.85, 5.17)	2.76	0.29(-0.47)	1.22(0.58)	0.142	0.594																	25	6.69(2.75, 16.32)	6.69(2.77, 16.16)	23.43	1.07(0.32)	2.1(1)	0	0
cardiac disorders	tricuspid valve incompetence	15	7.88(1.04, 59.64)	7.86(1.04, 59.18)	5.62	0.52(-0.47)	1.43(0.26)	0.035	0.235
cardiac disorders	right ventricular dysfunction	14	2.45(0.7, 8.53)	2.45(0.7, 8.59)	2.12	0.33(-0.66)	1.26(0.44)	0.23	0.746
cardiac disorders	cardiomegaly	11	1.92(0.54, 6.9)	1.92(0.54, 6.86)	1.04	0.26(-0.83)	1.2(0.41)	0.405	0.951
cardiac disorders	cardiopulmonary failure	10	2.62(0.57, 11.98)	2.62(0.58, 11.85)	1.67	0.35(-0.81)	1.27(0.36)	0.239	0.746
cardiac disorders	cardiac failure acute	10	5.25(0.67, 41.01)	5.24(0.67, 41.03)	3.12	0.47(-0.71)	1.39(0.25)	0.111	0.501
cardiac disorders	arrhythmia	5	0.66(0.18, 2.44)	0.66(0.18, 2.45)	0.4	-0.24(-1.7)	0.85(0.28)	0.505	1	63	1.69(1.24, 2.3)	1.69(1.24, 2.31)	11.38	0.53(0.12)	1.44(1.11)	0.001	0.008									40	1.53(0.99, 2.36)	1.53(0.99, 2.35)	3.76	0.35(-0.19)	1.27(0.88)	0.068	0.291	3	1.93(0.46, 8.07)	1.93(0.46, 8.07)	0.83	0.66(-1.04)	1.58(0.48)	0.405	0.717
cardiac disorders	cardiomyopathy	4	2.1(0.23, 18.77)	2.1(0.23, 18.86)	0.46	0.29(-1.43)	1.22(0.19)	0.666	1
cardiac disorders	intracardiac thrombus	4	2.1(0.23, 18.77)	2.1(0.23, 18.86)	0.46	0.29(-1.43)	1.22(0.19)	0.666	1
cardiac disorders	ventricular tachycardia	4	0.52(0.13, 2.1)	0.52(0.13, 2.09)	0.86	-0.39(-1.97)	0.76(0.24)	0.459	0.994
cardiac disorders	atrial flutter	3	1.57(0.16, 15.13)	1.57(0.16, 14.96)	0.16	0.19(-1.7)	1.14(0.17)	1	1	57	1.63(1.18, 2.25)	1.63(1.19, 2.23)	9.01	0.49(0.06)	1.41(1.08)	0.004	0.022
cardiac disorders	cardiovascular disorder	3	1.57(0.16, 15.13)	1.57(0.16, 14.96)	0.16	0.19(-1.7)	1.14(0.17)	1	1
cardiac disorders	ventricular fibrillation	3	0.39(0.09, 1.76)	0.39(0.09, 1.73)	1.61	-0.61(-2.35)	0.65(0.19)	0.242	0.746
cardiac disorders	cardiogenic shock	3	0.39(0.09, 1.76)	0.39(0.09, 1.73)	1.61	-0.61(-2.35)	0.65(0.19)	0.242	0.746
cardiac disorders	mitral valve incompetence	3	1.57(0.16, 15.13)	1.57(0.16, 14.96)	0.16	0.19(-1.7)	1.14(0.17)	1	1
cardiac disorders	left ventricular failure	3	1.57(0.16, 15.13)	1.57(0.16, 14.96)	0.16	0.19(-1.7)	1.14(0.17)	1	1
cardiac disorders	atrial fibrillation									166	1.62(1.35, 1.96)	1.62(1.33, 1.97)	25.88	0.49(0.24)	1.41(1.2)	0	0	311	1.57(1.36, 1.81)	1.56(1.36, 1.79)	40.6	0.44(0.26)	1.36(1.21)	0	0	153	1.09(0.89, 1.34)	1.09(0.9, 1.33)	0.71	0.08(-0.19)	1.05(0.89)	0.431	0.726									121	0.71(0.57, 0.87)	0.71(0.57, 0.88)	10.88	-0.35(-0.64)	0.78(0.66)	0.001	0.013
cardiac disorders	cor pulmonale																									28	0.92(0.58, 1.46)	0.92(0.57, 1.47)	0.13	-0.08(-0.69)	0.95(0.64)	0.805	1
gastrointestinal disorders	diarrhoea	86	0.85(0.6, 1.2)	0.85(0.61, 1.19)	0.87	-0.08(-0.47)	0.94(0.71)	0.4	0.951	339	0.59(0.53, 0.66)	0.59(0.52, 0.66)	79.77	-0.6(-0.76)	0.66(0.6)	0	0	324	0.67(0.6, 0.76)	0.68(0.6, 0.76)	40.47	-0.43(-0.6)	0.74(0.67)	0	0	214	0.6(0.51, 0.71)	0.61(0.52, 0.71)	40.21	-0.49(-0.7)	0.71(0.63)	0	0	37	1.21(0.83, 1.78)	1.21(0.83, 1.76)	1	0.21(-0.31)	1.15(0.84)	0.368	0.695	637	0.92(0.84, 1.01)	0.92(0.83, 1.01)	2.98	-0.08(-0.21)	0.95(0.87)	0.089	0.356
gastrointestinal disorders	nausea	45	0.49(0.33, 0.74)	0.49(0.32, 0.74)	12.3	-0.44(-0.95)	0.74(0.52)	0.001	0.011	489	0.8(0.72, 0.88)	0.8(0.73, 0.88)	19.49	-0.25(-0.39)	0.84(0.77)	0	0	338	0.81(0.72, 0.92)	0.81(0.72, 0.91)	11.22	-0.22(-0.39)	0.86(0.77)	0.001	0.008	238	0.74(0.63, 0.86)	0.74(0.63, 0.87)	15.16	-0.28(-0.49)	0.82(0.72)	0	0.002	29	1.51(0.97, 2.34)	1.5(0.97, 2.31)	3.33	0.42(-0.17)	1.34(0.93)	0.089	0.272	706	0.92(0.84, 1)	0.92(0.85, 1)	3.66	-0.08(-0.21)	0.94(0.88)	0.059	0.266
gastrointestinal disorders	vomiting	150	1.08(0.81, 1.43)	1.08(0.82, 1.42)	0.28	0.04(-0.26)	1.03(0.81)	0.649	1	373	0.98(0.88, 1.11)	0.98(0.87, 1.1)	0.07	-0.02(-0.18)	0.99(0.9)	0.812	0.912	210	0.91(0.78, 1.07)	0.91(0.78, 1.06)	1.33	-0.1(-0.32)	0.93(0.82)	0.265	0.48	171	0.85(0.7, 1.02)	0.85(0.71, 1.01)	3.1	-0.15(-0.4)	0.9(0.77)	0.087	0.318	46	0.87(0.62, 1.2)	0.87(0.64, 1.19)	0.73	-0.16(-0.61)	0.9(0.68)	0.438	0.747	467	0.94(0.84, 1.04)	0.94(0.84, 1.06)	1.39	-0.06(-0.21)	0.96(0.87)	0.249	0.626
gastrointestinal disorders	abdominal pain	34	0.94(0.53, 1.65)	0.94(0.53, 1.66)	0.05	-0.03(-0.65)	0.98(0.61)	0.938	1	175	1.13(0.95, 1.34)	1.13(0.95, 1.35)	1.79	0.13(-0.11)	1.09(0.94)	0.196	0.378	97	1.05(0.83, 1.33)	1.05(0.83, 1.33)	0.19	0.05(-0.27)	1.04(0.85)	0.706	0.873	87	1.52(1.13, 2.04)	1.52(1.13, 2.04)	7.93	0.34(-0.03)	1.27(0.99)	0.006	0.059	11	0.98(0.5, 1.93)	0.98(0.5, 1.91)	0	-0.02(-0.93)	0.99(0.56)	1	1	182	0.83(0.7, 0.99)	0.83(0.7, 0.99)	4.38	-0.18(-0.42)	0.88(0.76)	0.04	0.216
gastrointestinal disorders	gastrointestinal haemorrhage	11	0.72(0.29, 1.79)	0.72(0.29, 1.77)	0.5	-0.18(-1.21)	0.88(0.41)	0.641	1	100	1.53(1.2, 1.95)	1.53(1.21, 1.94)	12.22	0.44(0.11)	1.35(1.11)	0.001	0.005	159	1.23(1.02, 1.48)	1.23(1.01, 1.5)	4.59	0.21(-0.05)	1.16(0.99)	0.036	0.139	93	1.02(0.78, 1.32)	1.02(0.79, 1.32)	0.01	0.01(-0.33)	1.01(0.81)	0.959	1	5	1.23(0.44, 3.47)	1.23(0.44, 3.48)	0.16	0.23(-1.1)	1.17(0.49)	0.781	1	86	0.87(0.67, 1.12)	0.87(0.67, 1.12)	1.24	-0.14(-0.49)	0.91(0.73)	0.293	0.686
gastrointestinal disorders	abdominal pain upper	22	0.5(0.28, 0.9)	0.5(0.28, 0.9)	5.59	-0.42(-1.15)	0.75(0.46)	0.027	0.216	121	0.79(0.64, 0.96)	0.79(0.65, 0.96)	5.48	-0.27(-0.55)	0.83(0.7)	0.022	0.094	93	0.73(0.58, 0.91)	0.73(0.58, 0.92)	7.53	-0.35(-0.67)	0.78(0.65)	0.007	0.04	73	0.87(0.66, 1.16)	0.87(0.65, 1.17)	0.85	-0.12(-0.5)	0.92(0.72)	0.395	0.692	17	1.95(1.07, 3.57)	1.95(1.06, 3.58)	4.9	0.67(-0.12)	1.59(0.96)	0.042	0.167	184	0.96(0.81, 1.14)	0.96(0.8, 1.15)	0.21	-0.04(-0.28)	0.97(0.84)	0.682	0.976
gastrointestinal disorders	abdominal distension	12	0.9(0.35, 2.28)	0.9(0.35, 2.31)	0.05	-0.05(-1.06)	0.96(0.44)	1	1	109	0.71(0.57, 0.87)	0.71(0.57, 0.88)	10.77	-0.39(-0.69)	0.76(0.64)	0.001	0.009	85	0.83(0.65, 1.06)	0.83(0.66, 1.05)	2.16	-0.2(-0.54)	0.87(0.71)	0.159	0.348	43	0.62(0.44, 0.88)	0.62(0.44, 0.88)	7.13	-0.46(-0.94)	0.73(0.54)	0.01	0.083	4	0.92(0.3, 2.79)	0.92(0.3, 2.81)	0.02	-0.1(-1.52)	0.94(0.37)	1	1	182	0.97(0.82, 1.16)	0.97(0.81, 1.16)	0.08	-0.02(-0.27)	0.98(0.85)	0.811	1
gastrointestinal disorders	ascites	14	0.67(0.3, 1.47)	0.67(0.31, 1.47)	1.02	-0.23(-1.14)	0.85(0.44)	0.423	0.951	116	1.45(1.16, 1.81)	1.45(1.17, 1.8)	11.06	0.38(0.08)	1.31(1.08)	0.001	0.008	79	1.2(0.92, 1.57)	1.2(0.93, 1.55)	1.86	0.19(-0.17)	1.14(0.91)	0.196	0.396	30	0.67(0.44, 1.02)	0.67(0.44, 1.03)	3.47	-0.38(-0.96)	0.77(0.54)	0.078	0.303	4	0.71(0.24, 2.11)	0.71(0.24, 2.09)	0.38	-0.39(-1.78)	0.77(0.31)	0.716	1
gastrointestinal disorders	abdominal discomfort	11	0.29(0.14, 0.6)	0.29(0.14, 0.6)	12.49	-0.89(-1.84)	0.54(0.29)	0.001	0.013	76	0.63(0.49, 0.8)	0.63(0.49, 0.81)	13.81	-0.53(-0.88)	0.69(0.56)	0	0.002	77	0.58(0.45, 0.74)	0.58(0.45, 0.75)	19.09	-0.61(-0.96)	0.66(0.53)	0	0	62	0.78(0.57, 1.05)	0.78(0.58, 1.05)	2.66	-0.23(-0.64)	0.85(0.66)	0.12	0.384	14	3(1.45, 6.23)	3(1.45, 6.2)	9.65	1.02(0.13)	2.03(1.1)	0.004	0.038	138	0.94(0.77, 1.15)	0.94(0.77, 1.14)	0.37	-0.06(-0.34)	0.96(0.81)	0.577	0.897
gastrointestinal disorders	constipation	12	0.79(0.32, 1.92)	0.79(0.32, 1.95)	0.28	-0.13(-1.13)	0.91(0.43)	0.77	1	53	0.53(0.4, 0.71)	0.53(0.39, 0.71)	18.86	-0.74(-1.15)	0.6(0.47)	0	0	88	0.61(0.48, 0.77)	0.61(0.48, 0.77)	18.02	-0.55(-0.88)	0.68(0.56)	0	0	60	0.87(0.63, 1.19)	0.87(0.64, 1.19)	0.78	-0.13(-0.55)	0.91(0.7)	0.42	0.724	5	1.07(0.39, 2.95)	1.07(0.39, 2.96)	0.02	0.07(-1.24)	1.05(0.45)	0.799	1	127	1.16(0.94, 1.45)	1.16(0.94, 1.44)	1.88	0.14(-0.15)	1.1(0.92)	0.189	0.535
gastrointestinal disorders	protein-losing gastroenteropathy	12	0.57(0.25, 1.3)	0.57(0.25, 1.3)	1.84	-0.33(-1.3)	0.8(0.4)	0.255	0.774
gastrointestinal disorders	gastrointestinal disorder	12	1.05(0.39, 2.8)	1.05(0.39, 2.8)	0.01	0.02(-0.99)	1.02(0.45)	1	1																									5	1.23(0.44, 3.47)	1.23(0.44, 3.48)	0.16	0.23(-1.1)	1.17(0.49)	0.781	1
gastrointestinal disorders	gastrooesophageal reflux disease	10	1.05(0.36, 3.07)	1.05(0.36, 3.09)	0.01	0.02(-1.08)	1.02(0.41)	1	1	49	0.85(0.62, 1.17)	0.85(0.62, 1.16)	0.97	-0.18(-0.62)	0.89(0.68)	0.365	0.567																	4	1.17(0.37, 3.67)	1.17(0.38, 3.65)	0.07	0.17(-1.28)	1.12(0.43)	0.765	1
gastrointestinal disorders	haematochezia	7	1.22(0.32, 4.73)	1.22(0.32, 4.72)	0.09	0.09(-1.22)	1.07(0.34)	1	1																	27	1.45(0.86, 2.43)	1.45(0.85, 2.46)	1.95	0.3(-0.35)	1.23(0.8)	0.208	0.497
gastrointestinal disorders	haematemesis	7	0.73(0.23, 2.31)	0.73(0.23, 2.32)	0.28	-0.17(-1.44)	0.89(0.34)	0.561	1																									3	1.07(0.29, 3.95)	1.07(0.29, 3.98)	0.01	0.07(-1.54)	1.05(0.35)	1	1
gastrointestinal disorders	flatulence	6	1.57(0.32, 7.8)	1.57(0.31, 7.83)	0.31	0.19(-1.23)	1.14(0.3)	0.723	1
gastrointestinal disorders	retching	6	1.57(0.32, 7.8)	1.57(0.31, 7.83)	0.31	0.19(-1.23)	1.14(0.3)	0.723	1
gastrointestinal disorders	dyspepsia	4	1.05(0.19, 5.73)	1.05(0.19, 5.78)	0	0.02(-1.63)	1.02(0.25)	1	1																	40	0.62(0.43, 0.89)	0.62(0.43, 0.9)	6.86	-0.47(-0.97)	0.72(0.53)	0.011	0.092									88	0.74(0.58, 0.95)	0.74(0.58, 0.94)	5.73	-0.3(-0.64)	0.81(0.66)	0.019	0.128
gastrointestinal disorders	faeces discoloured	4	2.1(0.23, 18.77)	2.1(0.23, 18.86)	0.46	0.29(-1.43)	1.22(0.19)	0.666	1
gastrointestinal disorders	gastritis	4	1.05(0.19, 5.73)	1.05(0.19, 5.78)	0	0.02(-1.63)	1.02(0.25)	1	1
gastrointestinal disorders	pancreatitis	3	1.57(0.16, 15.13)	1.57(0.16, 14.96)	0.16	0.19(-1.7)	1.14(0.17)	1	1																	25	0.98(0.6, 1.61)	0.98(0.6, 1.6)	0.01	-0.02(-0.67)	0.99(0.65)	1	1
gastrointestinal disorders	intestinal obstruction	3	0.79(0.13, 4.71)	0.79(0.13, 4.7)	0.07	-0.13(-1.95)	0.91(0.2)	1	1																	25	1.03(0.62, 1.7)	1.03(0.62, 1.71)	0.01	0.03(-0.63)	1.02(0.67)	1	1
gastrointestinal disorders	dysphagia	3	0.39(0.09, 1.76)	0.39(0.09, 1.73)	1.61	-0.61(-2.35)	0.65(0.19)	0.242	0.746
gastrointestinal disorders	rectal haemorrhage																									30	1.27(0.79, 2.05)	1.27(0.79, 2.03)	0.95	0.2(-0.41)	1.15(0.77)	0.396	0.692
nervous system disorders	dizziness	28	0.32(0.2, 0.52)	0.33(0.21, 0.53)	24.15	-0.77(-1.39)	0.58(0.39)	0	0	370	0.65(0.58, 0.73)	0.66(0.59, 0.74)	54.88	-0.48(-0.64)	0.72(0.65)	0	0	411	0.81(0.73, 0.91)	0.81(0.72, 0.91)	13.91	-0.23(-0.38)	0.86(0.78)	0	0.003	295	0.79(0.69, 0.91)	0.79(0.69, 0.91)	10.75	-0.21(-0.4)	0.86(0.77)	0.001	0.015	34	2.97(1.86, 4.74)	2.95(1.84, 4.72)	22.95	1.01(0.43)	2.02(1.36)	0	0	835	1.41(1.29, 1.54)	1.4(1.29, 1.51)	57.57	0.31(0.19)	1.24(1.15)	0	0
nervous system disorders	headache	41	0.22(0.15, 0.31)	0.22(0.15, 0.32)	81.12	-1.15(-1.65)	0.45(0.33)	0	0	421	0.43(0.39, 0.48)	0.44(0.4, 0.49)	269.02	-0.97(-1.12)	0.51(0.47)	0	0	288	0.47(0.42, 0.53)	0.48(0.43, 0.54)	143.89	-0.85(-1.03)	0.55(0.5)	0	0	264	0.45(0.39, 0.51)	0.45(0.39, 0.52)	137.88	-0.8(-0.99)	0.57(0.51)	0	0	71	3.51(2.5, 4.92)	3.45(2.47, 4.81)	60.2	1.13(0.71)	2.18(1.64)	0	0	1373	1.47(1.37, 1.57)	1.45(1.37, 1.54)	116.09	0.34(0.25)	1.26(1.19)	0	0
nervous system disorders	syncope	59	0.66(0.45, 0.96)	0.66(0.45, 0.96)	4.68	-0.24(-0.69)	0.85(0.61)	0.039	0.24	322	1.06(0.93, 1.2)	1.06(0.94, 1.19)	0.79	0.06(-0.11)	1.04(0.94)	0.391	0.581	263	1.31(1.13, 1.52)	1.31(1.14, 1.5)	12.88	0.27(0.07)	1.21(1.07)	0	0.004	199	0.96(0.81, 1.15)	0.96(0.8, 1.15)	0.18	-0.03(-0.27)	0.98(0.84)	0.701	0.953	35	1.71(1.13, 2.58)	1.7(1.13, 2.57)	6.67	0.54(0)	1.46(1.03)	0.014	0.085	508	1.44(1.28, 1.61)	1.43(1.27, 1.61)	39.48	0.33(0.18)	1.25(1.14)	0	0
nervous system disorders	loss of consciousness	24	1.14(0.56, 2.34)	1.14(0.56, 2.31)	0.14	0.06(-0.67)	1.05(0.57)	0.848	1	124	0.95(0.78, 1.16)	0.95(0.78, 1.16)	0.24	-0.05(-0.34)	0.96(0.81)	0.661	0.828	132	1.34(1.09, 1.65)	1.34(1.08, 1.66)	7.6	0.3(0.01)	1.23(1.03)	0.007	0.039	76	0.95(0.72, 1.27)	0.95(0.72, 1.25)	0.11	-0.04(-0.42)	0.97(0.77)	0.796	0.993	8	1.07(0.48, 2.38)	1.07(0.48, 2.39)	0.03	0.07(-0.99)	1.05(0.54)	1	1	187	1.17(0.98, 1.4)	1.17(0.98, 1.4)	2.98	0.15(-0.09)	1.11(0.95)	0.093	0.366
nervous system disorders	cerebrovascular accident	13	1.36(0.49, 3.83)	1.36(0.48, 3.84)	0.35	0.14(-0.86)	1.1(0.46)	0.731	1	69	1.28(0.96, 1.69)	1.27(0.97, 1.67)	2.88	0.25(-0.13)	1.19(0.94)	0.105	0.252	153	1.93(1.57, 2.38)	1.93(1.56, 2.39)	40.32	0.63(0.36)	1.55(1.3)	0	0	124	1.55(1.21, 1.98)	1.54(1.19, 1.99)	12.14	0.35(0.04)	1.28(1.04)	0.001	0.009	4	0.92(0.3, 2.79)	0.92(0.3, 2.81)	0.02	-0.1(-1.52)	0.94(0.37)	1	1	80	1.09(0.83, 1.42)	1.09(0.83, 1.43)	0.35	0.08(-0.29)	1.06(0.84)	0.601	0.921
nervous system disorders	seizure	34	1.37(0.72, 2.6)	1.37(0.72, 2.62)	0.95	0.14(-0.49)	1.1(0.65)	0.412	0.951																									10	0.87(0.43, 1.75)	0.87(0.43, 1.76)	0.16	-0.16(-1.1)	0.9(0.5)	0.819	1
nervous system disorders	somnolence	10	0.58(0.24, 1.43)	0.58(0.24, 1.43)	1.42	-0.32(-1.38)	0.8(0.38)	0.342	0.895																	27	0.88(0.55, 1.42)	0.88(0.55, 1.41)	0.26	-0.11(-0.74)	0.93(0.62)	0.694	0.946
nervous system disorders	epilepsy	9	4.72(0.6, 37.29)	4.72(0.6, 36.96)	2.64	0.46(-0.78)	1.37(0.24)	0.18	0.643
nervous system disorders	brain injury	8	1.4(0.37, 5.27)	1.4(0.37, 5.31)	0.25	0.15(-1.1)	1.11(0.37)	0.758	1
nervous system disorders	presyncope	7	0.92(0.27, 3.14)	0.92(0.27, 3.16)	0.02	-0.04(-1.33)	0.97(0.35)	1	1	63	0.87(0.66, 1.15)	0.87(0.66, 1.14)	0.99	-0.16(-0.55)	0.9(0.71)	0.353	0.562									26	0.77(0.48, 1.23)	0.77(0.48, 1.23)	1.17	-0.24(-0.87)	0.85(0.57)	0.334	0.671									91	0.96(0.75, 1.24)	0.96(0.74, 1.24)	0.08	-0.04(-0.37)	0.98(0.79)	0.826	1
nervous system disorders	unresponsive to stimuli	7	3.67(0.45, 29.86)	3.67(0.45, 29.89)	1.7	0.42(-0.96)	1.33(0.23)	0.277	0.799
nervous system disorders	lethargy	7	1.22(0.32, 4.73)	1.22(0.32, 4.72)	0.09	0.09(-1.22)	1.07(0.34)	1	1																									3	1.38(0.36, 5.32)	1.38(0.36, 5.34)	0.22	0.34(-1.31)	1.26(0.41)	0.71	1
nervous system disorders	cerebral haemorrhage	6	1.57(0.32, 7.8)	1.57(0.31, 7.83)	0.31	0.19(-1.23)	1.14(0.3)	0.723	1
nervous system disorders	memory impairment	5	2.62(0.31, 22.45)	2.62(0.3, 22.63)	0.84	0.35(-1.23)	1.27(0.21)	0.671	1									60	0.92(0.69, 1.24)	0.92(0.69, 1.23)	0.29	-0.09(-0.49)	0.94(0.74)	0.641	0.841	36	0.64(0.44, 0.94)	0.64(0.43, 0.95)	5.13	-0.43(-0.95)	0.74(0.54)	0.03	0.172
nervous system disorders	migraine	3	0.22(0.06, 0.87)	0.22(0.06, 0.85)	5.62	-1.13(-2.78)	0.46(0.15)	0.038	0.24																	29	0.61(0.4, 0.94)	0.61(0.4, 0.94)	5.15	-0.47(-1.06)	0.72(0.5)	0.03	0.172	5	3.21(0.93, 11.11)	3.21(0.93, 11.03)	3.81	1.07(-0.36)	2.1(0.75)	0.064	0.226	126	1.61(1.28, 2.04)	1.61(1.27, 2.04)	16.4	0.42(0.12)	1.34(1.1)	0	0.001
nervous system disorders	intracranial pressure increased	3	1.57(0.16, 15.13)	1.57(0.16, 14.96)	0.16	0.19(-1.7)	1.14(0.17)	1	1
nervous system disorders	haemorrhage intracranial	3	0.79(0.13, 4.71)	0.79(0.13, 4.7)	0.07	-0.13(-1.95)	0.91(0.2)	1	1
nervous system disorders	hemiparesis	3	1.57(0.16, 15.13)	1.57(0.16, 14.96)	0.16	0.19(-1.7)	1.14(0.17)	1	1
nervous system disorders	hydrocephalus	3	1.57(0.16, 15.13)	1.57(0.16, 14.96)	0.16	0.19(-1.7)	1.14(0.17)	1	1
nervous system disorders	balance disorder																	62	1.39(1.02, 1.89)	1.39(1.02, 1.9)	4.53	0.33(-0.08)	1.26(0.97)	0.041	0.152
nervous system disorders	hypoaesthesia																									34	1.14(0.73, 1.77)	1.14(0.74, 1.75)	0.33	0.11(-0.46)	1.08(0.75)	0.645	0.935	4	6.43(1.18, 35.1)	6.42(1.17, 35.33)	6.1	1.49(-0.17)	2.81(0.68)	0.031	0.146
nervous system disorders	transient ischaemic attack																									31	2.17(1.26, 3.71)	2.16(1.25, 3.74)	8.27	0.58(-0.05)	1.5(0.95)	0.006	0.059
nervous system disorders	tremor																									27	0.79(0.5, 1.25)	0.79(0.5, 1.24)	1.03	-0.22(-0.84)	0.86(0.58)	0.367	0.684
injury, poisoning and procedural complications	fall	10	0.58(0.24, 1.43)	0.58(0.24, 1.43)	1.42	-0.32(-1.38)	0.8(0.38)	0.342	0.895	226	1.12(0.96, 1.31)	1.12(0.96, 1.31)	2.15	0.12(-0.09)	1.09(0.96)	0.154	0.335	682	1.48(1.35, 1.63)	1.47(1.33, 1.62)	68.38	0.39(0.26)	1.31(1.21)	0	0	341	1.46(1.26, 1.69)	1.46(1.27, 1.67)	25.8	0.31(0.12)	1.24(1.1)	0	0	6	1.61(0.6, 4.28)	1.6(0.6, 4.26)	0.91	0.49(-0.76)	1.4(0.62)	0.403	0.717	262	0.93(0.8, 1.08)	0.93(0.81, 1.07)	0.89	-0.07(-0.27)	0.95(0.84)	0.365	0.764
injury, poisoning and procedural complications	off label use	157	0.1(0.09, 0.12)	0.12(0.1, 0.14)	885.54	-1.82(-2.07)	0.28(0.24)	0	0	60	1.04(0.78, 1.4)	1.04(0.78, 1.4)	0.08	0.05(-0.36)	1.03(0.81)	0.829	0.925	78	1.21(0.93, 1.58)	1.21(0.92, 1.59)	2.03	0.2(-0.17)	1.15(0.92)	0.176	0.38	71	0.76(0.57, 1.01)	0.76(0.58, 1)	3.66	-0.26(-0.64)	0.84(0.66)	0.065	0.282	624	10.95(9.34, 12.84)	9.02(7.71, 10.55)	1245.7	1.63(1.48)	3.1(2.72)	0	0	128	2.58(1.99, 3.35)	2.58(2, 3.33)	54.68	0.76(0.45)	1.7(1.36)	0	0
injury, poisoning and procedural complications	product use issue	91	1.17(0.8, 1.69)	1.16(0.8, 1.68)	0.66	0.07(-0.31)	1.05(0.77)	0.472	1																	99	1.11(0.86, 1.44)	1.11(0.86, 1.43)	0.66	0.09(-0.24)	1.07(0.86)	0.457	0.75	19	0.54(0.33, 0.87)	0.54(0.33, 0.88)	6.45	-0.72(-1.4)	0.61(0.4)	0.015	0.089	170	19.29(11.86, 31.35)	19.22(11.77, 31.37)	281.52	1.46(1.16)	2.74(1.83)	0	0
injury, poisoning and procedural complications	product dose omission issue	21	2.2(0.83, 5.85)	2.2(0.83, 5.86)	2.65	0.3(-0.51)	1.23(0.54)	0.155	0.611	57	0.59(0.45, 0.79)	0.6(0.46, 0.79)	13.13	-0.6(-1)	0.66(0.52)	0	0.003									262	2.43(2.01, 2.95)	2.42(1.99, 2.94)	87.42	0.65(0.43)	1.57(1.33)	0	0	3	0.42(0.13, 1.39)	0.42(0.13, 1.39)	2.15	-1.04(-2.56)	0.49(0.18)	0.217	0.531	95	0.77(0.61, 0.97)	0.77(0.61, 0.97)	4.88	-0.27(-0.59)	0.83(0.68)	0.031	0.184
injury, poisoning and procedural complications	post procedural complication	13	2.27(0.65, 7.98)	2.27(0.65, 7.96)	1.74	0.31(-0.71)	1.24(0.43)	0.291	0.799																	30	3.71(1.93, 7.11)	3.71(1.94, 7.08)	17.92	0.86(0.2)	1.82(1.05)	0	0.001	3	0.74(0.21, 2.6)	0.74(0.21, 2.59)	0.22	-0.34(-1.91)	0.79(0.28)	0.776	1
injury, poisoning and procedural complications	incorrect dose administered	8	1.4(0.37, 5.27)	1.4(0.37, 5.31)	0.25	0.15(-1.1)	1.11(0.37)	0.758	1
injury, poisoning and procedural complications	product administered to patient of inappropriate age	8	0.52(0.2, 1.4)	0.52(0.2, 1.39)	1.73	-0.39(-1.56)	0.76(0.34)	0.293	0.799																									4	1.07(0.34, 3.32)	1.07(0.34, 3.33)	0.01	0.07(-1.37)	1.05(0.41)	1	1
injury, poisoning and procedural complications	accidental overdose	6	1.57(0.32, 7.8)	1.57(0.31, 7.83)	0.31	0.19(-1.23)	1.14(0.3)	0.723	1
injury, poisoning and procedural complications	wrong technique in product usage process	6	0.13(0.05, 0.31)	0.13(0.05, 0.31)	29.45	-1.76(-2.94)	0.3(0.14)	0	0																									24	11.08(4.77, 25.74)	11(4.74, 25.55)	49.4	1.7(0.95)	3.26(1.61)	0	0
injury, poisoning and procedural complications	post procedural haemorrhage	5	1.31(0.25, 6.76)	1.31(0.25, 6.8)	0.11	0.12(-1.4)	1.09(0.28)	1	1
injury, poisoning and procedural complications	contusion	4	1.05(0.19, 5.73)	1.05(0.19, 5.78)	0	0.02(-1.63)	1.02(0.25)	1	1									79	1.4(1.06, 1.83)	1.4(1.06, 1.84)	5.87	0.34(-0.03)	1.26(1.01)	0.019	0.088	37	1.52(0.97, 2.39)	1.52(0.97, 2.39)	3.42	0.34(-0.22)	1.27(0.87)	0.084	0.311
injury, poisoning and procedural complications	incorrect route of product administration	4	2.1(0.23, 18.77)	2.1(0.23, 18.86)	0.46	0.29(-1.43)	1.22(0.19)	0.666	1
injury, poisoning and procedural complications	medication error	3	1.57(0.16, 15.13)	1.57(0.16, 14.96)	0.16	0.19(-1.7)	1.14(0.17)	1	1
injury, poisoning and procedural complications	shunt occlusion	3	1.57(0.16, 15.13)	1.57(0.16, 14.96)	0.16	0.19(-1.7)	1.14(0.17)	1	1
injury, poisoning and procedural complications	extra dose administered	3	0.79(0.13, 4.71)	0.79(0.13, 4.7)	0.07	-0.13(-1.95)	0.91(0.2)	1	1
injury, poisoning and procedural complications	intentional product use issue	3	0.52(0.11, 2.6)	0.52(0.1, 2.59)	0.65	-0.39(-2.16)	0.76(0.2)	0.42	0.951																									3	3.21(0.65, 15.92)	3.21(0.64, 16.01)	2.28	1.07(-0.7)	2.1(0.55)	0.15	0.417	83	24.17(11.18, 52.28)	24.13(11.24, 51.82)	143.23	1.49(1.06)	2.8(1.47)	0	0
injury, poisoning and procedural complications	hip fracture																	118	1.71(1.36, 2.15)	1.71(1.35, 2.16)	21.42	0.52(0.22)	1.44(1.18)	0	0	48	0.95(0.67, 1.36)	0.95(0.67, 1.35)	0.07	-0.04(-0.52)	0.97(0.72)	0.855	1
injury, poisoning and procedural complications	head injury																	78	1.72(1.3, 2.29)	1.72(1.31, 2.26)	14.51	0.53(0.15)	1.44(1.14)	0	0.002	25	0.8(0.5, 1.3)	0.8(0.5, 1.28)	0.81	-0.2(-0.85)	0.87(0.58)	0.435	0.726
injury, poisoning and procedural complications	lower limb fracture																									32	1.9(1.14, 3.18)	1.9(1.14, 3.16)	6.28	0.5(-0.11)	1.41(0.92)	0.018	0.122
injury, poisoning and procedural complications	upper limb fracture																									25	1.38(0.81, 2.36)	1.38(0.81, 2.34)	1.43	0.27(-0.4)	1.21(0.77)	0.291	0.621	3	4.82(0.8, 28.85)	4.81(0.81, 28.63)	3.63	1.34(-0.49)	2.53(0.56)	0.091	0.272
injury, poisoning and procedural complications	limb injury																									24	2.57(1.35, 4.9)	2.57(1.35, 4.91)	8.85	0.68(-0.04)	1.6(0.93)	0.005	0.049
vascular disorders	hypotension	29	0.84(0.47, 1.52)	0.84(0.47, 1.51)	0.32	-0.09(-0.75)	0.94(0.57)	0.682	1	281	0.76(0.67, 0.87)	0.77(0.67, 0.88)	16.27	-0.3(-0.48)	0.81(0.73)	0	0.001	278	0.68(0.6, 0.78)	0.69(0.6, 0.79)	32.36	-0.42(-0.6)	0.75(0.67)	0	0	189	0.68(0.57, 0.8)	0.68(0.57, 0.81)	20.1	-0.37(-0.6)	0.78(0.67)	0	0	10	0.94(0.47, 1.91)	0.94(0.46, 1.9)	0.03	-0.06(-1.02)	0.96(0.53)	1	1	448	1(0.89, 1.12)	1(0.89, 1.12)	0	0(-0.15)	1(0.91)	1	1
vascular disorders	haemorrhage	9	0.94(0.32, 2.82)	0.94(0.31, 2.82)	0.01	-0.03(-1.18)	0.98(0.39)	1	1	78	1.34(1.03, 1.75)	1.34(1.02, 1.76)	4.73	0.31(-0.06)	1.24(0.99)	0.036	0.129	110	1.24(0.99, 1.56)	1.24(1, 1.54)	3.64	0.22(-0.08)	1.17(0.97)	0.065	0.192	71	0.89(0.67, 1.19)	0.89(0.66, 1.19)	0.62	-0.11(-0.49)	0.93(0.73)	0.477	0.777	4	1.43(0.44, 4.64)	1.43(0.44, 4.64)	0.35	0.37(-1.1)	1.3(0.48)	0.523	0.803	80	0.94(0.72, 1.22)	0.94(0.73, 1.21)	0.24	-0.06(-0.43)	0.96(0.77)	0.671	0.976
vascular disorders	flushing	35	0.63(0.39, 1.03)	0.63(0.39, 1.03)	3.4	-0.26(-0.85)	0.83(0.55)	0.087	0.429	96	0.47(0.38, 0.58)	0.47(0.38, 0.58)	50.2	-0.89(-1.19)	0.54(0.45)	0	0	57	0.55(0.42, 0.73)	0.55(0.41, 0.74)	17.14	-0.67(-1.07)	0.63(0.5)	0	0.001	66	0.68(0.51, 0.91)	0.68(0.51, 0.91)	6.79	-0.36(-0.76)	0.78(0.61)	0.011	0.091	24	1.98(1.19, 3.3)	1.98(1.19, 3.3)	7.18	0.68(0.01)	1.6(1.05)	0.011	0.075	316	1.64(1.41, 1.9)	1.63(1.39, 1.91)	43.16	0.43(0.24)	1.35(1.19)	0	0
vascular disorders	hypertension	11	1.92(0.54, 6.9)	1.92(0.54, 6.86)	1.04	0.26(-0.83)	1.2(0.41)	0.405	0.951	64	0.99(0.75, 1.32)	0.99(0.75, 1.3)	0	-0.01(-0.4)	1(0.79)	1	1	86	1.13(0.88, 1.45)	1.13(0.88, 1.46)	0.87	0.12(-0.22)	1.09(0.88)	0.387	0.623	73	1.17(0.87, 1.59)	1.17(0.87, 1.57)	1.07	0.14(-0.26)	1.1(0.85)	0.339	0.679
vascular disorders	cyanosis	55	1.52(0.9, 2.57)	1.52(0.9, 2.58)	2.51	0.18(-0.32)	1.13(0.73)	0.144	0.594	58	2.12(1.51, 2.96)	2.12(1.52, 2.96)	20.14	0.73(0.29)	1.66(1.25)	0	0																	10	0.53(0.27, 1.04)	0.53(0.27, 1.03)	3.48	-0.73(-1.65)	0.6(0.34)	0.084	0.272
vascular disorders	pallor	15	2.62(0.76, 9.07)	2.62(0.76, 9.01)	2.51	0.35(-0.61)	1.27(0.45)	0.181	0.643																									3	0.69(0.2, 2.39)	0.69(0.2, 2.42)	0.35	-0.43(-1.99)	0.74(0.26)	0.777	1
vascular disorders	haemodynamic instability	6	3.15(0.38, 26.15)	3.15(0.38, 26.16)	1.26	0.39(-1.08)	1.31(0.22)	0.434	0.951
vascular disorders	circulatory collapse	5	2.62(0.31, 22.45)	2.62(0.3, 22.63)	0.84	0.35(-1.23)	1.27(0.21)	0.671	1
vascular disorders	collateral circulation	4	2.1(0.23, 18.77)	2.1(0.23, 18.86)	0.46	0.29(-1.43)	1.22(0.19)	0.666	1
vascular disorders	hot flush	3	0.52(0.11, 2.6)	0.52(0.1, 2.59)	0.65	-0.39(-2.16)	0.76(0.2)	0.42	0.951																																	91	2.26(1.68, 3.05)	2.26(1.68, 3.03)	30.29	0.67(0.31)	1.6(1.24)	0	0
vascular disorders	peripheral coldness	3	1.57(0.16, 15.13)	1.57(0.16, 14.96)	0.16	0.19(-1.7)	1.14(0.17)	1	1
vascular disorders	thrombosis									69	1.24(0.93, 1.64)	1.24(0.94, 1.63)	2.22	0.22(-0.16)	1.17(0.92)	0.157	0.335	73	1.14(0.87, 1.5)	1.14(0.87, 1.5)	0.91	0.14(-0.24)	1.1(0.88)	0.378	0.615	52	0.72(0.52, 1)	0.72(0.52, 1)	3.93	-0.31(-0.76)	0.81(0.61)	0.057	0.265	3	4.82(0.8, 28.85)	4.81(0.81, 28.63)	3.63	1.34(-0.49)	2.53(0.56)	0.091	0.272	87	1.18(0.91, 1.54)	1.18(0.91, 1.52)	1.52	0.16(-0.2)	1.11(0.89)	0.244	0.615
musculoskeletal and connective tissue disorders	pain in extremity	12	0.29(0.14, 0.58)	0.29(0.14, 0.59)	13.88	-0.89(-1.81)	0.54(0.3)	0	0.007	178	0.62(0.53, 0.73)	0.62(0.53, 0.73)	33.48	-0.54(-0.77)	0.69(0.6)	0	0	143	0.63(0.53, 0.76)	0.63(0.53, 0.75)	25.14	-0.51(-0.77)	0.7(0.6)	0	0	111	0.69(0.55, 0.87)	0.69(0.56, 0.86)	10.55	-0.35(-0.65)	0.79(0.65)	0.001	0.017	12	1.75(0.87, 3.55)	1.75(0.86, 3.54)	2.51	0.57(-0.35)	1.49(0.82)	0.167	0.451	333	0.97(0.85, 1.11)	0.97(0.85, 1.11)	0.22	-0.03(-0.21)	0.98(0.88)	0.666	0.976
musculoskeletal and connective tissue disorders	back pain	5	0.66(0.18, 2.44)	0.66(0.18, 2.45)	0.4	-0.24(-1.7)	0.85(0.28)	0.505	1	125	0.83(0.68, 1.01)	0.83(0.68, 1.01)	3.58	-0.21(-0.49)	0.86(0.73)	0.065	0.193	139	0.89(0.73, 1.07)	0.89(0.73, 1.08)	1.52	-0.13(-0.4)	0.91(0.78)	0.236	0.445	107	1.19(0.92, 1.52)	1.18(0.91, 1.52)	1.78	0.15(-0.18)	1.11(0.9)	0.204	0.497									165	0.81(0.68, 0.97)	0.81(0.68, 0.97)	5.08	-0.21(-0.46)	0.87(0.74)	0.027	0.165
musculoskeletal and connective tissue disorders	arthralgia	6	0.63(0.19, 2.06)	0.63(0.19, 2.08)	0.6	-0.27(-1.61)	0.83(0.31)	0.528	1	110	0.65(0.53, 0.81)	0.66(0.54, 0.8)	16.38	-0.48(-0.77)	0.72(0.6)	0	0.001	106	0.69(0.56, 0.85)	0.69(0.56, 0.86)	11.91	-0.41(-0.71)	0.75(0.63)	0.001	0.006	90	0.88(0.68, 1.13)	0.88(0.68, 1.14)	1.03	-0.12(-0.47)	0.92(0.74)	0.342	0.68	4	1.83(0.54, 6.27)	1.83(0.53, 6.29)	0.97	0.61(-0.89)	1.53(0.55)	0.304	0.614	170	0.79(0.66, 0.95)	0.79(0.66, 0.94)	6.59	-0.23(-0.48)	0.85(0.73)	0.012	0.086
musculoskeletal and connective tissue disorders	myalgia	6	0.79(0.22, 2.79)	0.79(0.22, 2.82)	0.14	-0.13(-1.5)	0.91(0.32)	0.745	1	63	0.43(0.33, 0.57)	0.43(0.33, 0.55)	40.63	-0.98(-1.36)	0.51(0.41)	0	0									40	0.59(0.41, 0.85)	0.59(0.41, 0.84)	8.4	-0.52(-1.01)	0.7(0.52)	0.005	0.049									132	0.74(0.6, 0.9)	0.74(0.61, 0.9)	9.21	-0.31(-0.59)	0.81(0.68)	0.003	0.028
musculoskeletal and connective tissue disorders	pain in jaw	4	0.14(0.05, 0.42)	0.14(0.05, 0.42)	16.74	-1.64(-3.05)	0.32(0.13)	0	0.003	87	0.43(0.35, 0.54)	0.43(0.35, 0.53)	56.62	-0.99(-1.31)	0.5(0.42)	0	0									64	0.63(0.47, 0.84)	0.63(0.47, 0.85)	9.99	-0.44(-0.84)	0.73(0.58)	0.002	0.023	11	4.42(1.78, 11.01)	4.41(1.79, 10.86)	12.24	1.29(0.25)	2.44(1.14)	0.001	0.019	202	0.83(0.71, 0.98)	0.84(0.72, 0.98)	4.65	-0.18(-0.4)	0.88(0.77)	0.034	0.197
musculoskeletal and connective tissue disorders	joint swelling	4	0.42(0.11, 1.56)	0.42(0.11, 1.56)	1.79	-0.56(-2.11)	0.68(0.23)	0.29	0.799																	23	0.23(0.15, 0.35)	0.23(0.15, 0.35)	52.79	-1.63(-2.24)	0.32(0.22)	0	0	3	1.61(0.4, 6.42)	1.6(0.4, 6.43)	0.46	0.49(-1.18)	1.4(0.44)	0.451	0.75	116	2.39(1.83, 3.12)	2.38(1.81, 3.13)	43.01	0.71(0.39)	1.64(1.31)	0	0
musculoskeletal and connective tissue disorders	muscle spasms	3	0.16(0.04, 0.57)	0.16(0.04, 0.58)	10.43	-1.51(-3.11)	0.35(0.12)	0.002	0.029	55	0.64(0.47, 0.85)	0.64(0.48, 0.86)	9.5	-0.52(-0.93)	0.7(0.55)	0.003	0.017									38	0.81(0.55, 1.2)	0.81(0.55, 1.2)	1.08	-0.19(-0.72)	0.88(0.63)	0.346	0.683	5	2.01(0.66, 6.14)	2.01(0.66, 6.14)	1.55	0.7(-0.68)	1.62(0.64)	0.205	0.51	98	0.92(0.72, 1.17)	0.92(0.73, 1.16)	0.48	-0.08(-0.41)	0.94(0.77)	0.526	0.893
musculoskeletal and connective tissue disorders	musculoskeletal stiffness	3	1.57(0.16, 15.13)	1.57(0.16, 14.96)	0.16	0.19(-1.7)	1.14(0.17)	1	1
musculoskeletal and connective tissue disorders	systemic lupus erythematosus									68	1.14(0.87, 1.51)	1.14(0.87, 1.5)	0.9	0.14(-0.24)	1.1(0.87)	0.381	0.572									25	0.68(0.43, 1.09)	0.68(0.42, 1.09)	2.64	-0.37(-1)	0.78(0.52)	0.13	0.405									103	1.47(1.14, 1.89)	1.47(1.14, 1.9)	8.88	0.35(0.02)	1.27(1.03)	0.004	0.033
musculoskeletal and connective tissue disorders	scleroderma									56	1.38(1.01, 1.89)	1.38(1.01, 1.89)	4.02	0.33(-0.1)	1.26(0.97)	0.055	0.168	64	1.17(0.87, 1.57)	1.17(0.87, 1.57)	1.09	0.16(-0.24)	1.12(0.87)	0.335	0.572	37	0.58(0.4, 0.85)	0.58(0.4, 0.84)	8.14	-0.53(-1.05)	0.69(0.51)	0.006	0.055
musculoskeletal and connective tissue disorders	arthritis																	65	1.27(0.95, 1.71)	1.27(0.95, 1.7)	2.57	0.24(-0.16)	1.19(0.93)	0.128	0.299	25	0.77(0.48, 1.24)	0.77(0.48, 1.23)	1.14	-0.24(-0.88)	0.85(0.57)	0.342	0.68
musculoskeletal and connective tissue disorders	muscular weakness																									24	0.94(0.57, 1.56)	0.94(0.56, 1.56)	0.06	-0.06(-0.72)	0.96(0.63)	0.909	1
metabolism and nutrition disorders	fluid retention	15	0.87(0.38, 2)	0.87(0.38, 1.98)	0.1	-0.07(-0.97)	0.95(0.48)	0.916	1	354	0.67(0.6, 0.76)	0.68(0.6, 0.76)	44.86	-0.44(-0.6)	0.74(0.67)	0	0	420	0.62(0.55, 0.69)	0.62(0.56, 0.68)	80.36	-0.53(-0.68)	0.69(0.63)	0	0	248	0.5(0.44, 0.58)	0.51(0.44, 0.58)	91.84	-0.68(-0.88)	0.62(0.55)	0	0	6	1.07(0.42, 2.7)	1.07(0.43, 2.69)	0.02	0.07(-1.14)	1.05(0.49)	1	1	808	1.48(1.35, 1.62)	1.47(1.33, 1.62)	72.58	0.35(0.23)	1.28(1.18)	0	0
metabolism and nutrition disorders	dehydration	41	2.15(1.08, 4.31)	2.15(1.08, 4.27)	4.96	0.29(-0.29)	1.23(0.69)	0.038	0.24	135	1.18(0.96, 1.43)	1.18(0.97, 1.44)	2.55	0.17(-0.1)	1.13(0.95)	0.123	0.282	178	1.43(1.19, 1.71)	1.42(1.19, 1.69)	14.88	0.36(0.11)	1.28(1.1)	0	0.002	117	1.57(1.21, 2.02)	1.57(1.22, 2.03)	12.14	0.36(0.04)	1.29(1.04)	0.001	0.009	9	0.7(0.34, 1.45)	0.7(0.34, 1.45)	0.92	-0.4(-1.38)	0.76(0.41)	0.429	0.738	134	0.81(0.66, 0.99)	0.81(0.67, 0.99)	4.45	-0.21(-0.49)	0.86(0.73)	0.039	0.215
metabolism and nutrition disorders	decreased appetite	22	0.82(0.42, 1.61)	0.82(0.42, 1.6)	0.32	-0.1(-0.85)	0.93(0.53)	0.695	1	100	0.65(0.53, 0.81)	0.65(0.52, 0.81)	15.24	-0.49(-0.79)	0.71(0.6)	0	0.001	132	0.66(0.55, 0.8)	0.66(0.54, 0.8)	18.11	-0.45(-0.72)	0.73(0.62)	0	0	56	0.56(0.41, 0.76)	0.56(0.41, 0.77)	14.2	-0.57(-0.99)	0.68(0.52)	0	0.004	7	0.83(0.36, 1.91)	0.83(0.36, 1.89)	0.19	-0.21(-1.31)	0.87(0.43)	0.816	1	142	0.7(0.58, 0.85)	0.7(0.58, 0.85)	13.27	-0.36(-0.62)	0.78(0.66)	0	0.004
metabolism and nutrition disorders	hypokalaemia	9	0.59(0.23, 1.53)	0.59(0.23, 1.54)	1.21	-0.31(-1.42)	0.81(0.36)	0.398	0.951
metabolism and nutrition disorders	malnutrition	5	0.87(0.21, 3.66)	0.87(0.21, 3.64)	0.03	-0.07(-1.56)	0.95(0.29)	1	1
metabolism and nutrition disorders	hypoalbuminaemia	4	1.05(0.19, 5.73)	1.05(0.19, 5.78)	0	0.02(-1.63)	1.02(0.25)	1	1
metabolism and nutrition disorders	metabolic acidosis	3	0.79(0.13, 4.71)	0.79(0.13, 4.7)	0.07	-0.13(-1.95)	0.91(0.2)	1	1
metabolism and nutrition disorders	iron deficiency	3	0.79(0.13, 4.71)	0.79(0.13, 4.7)	0.07	-0.13(-1.95)	0.91(0.2)	1	1
metabolism and nutrition disorders	electrolyte imbalance	3	0.52(0.11, 2.6)	0.52(0.1, 2.59)	0.65	-0.39(-2.16)	0.76(0.2)	0.42	0.951
metabolism and nutrition disorders	acidosis	3	1.57(0.16, 15.13)	1.57(0.16, 14.96)	0.16	0.19(-1.7)	1.14(0.17)	1	1
metabolism and nutrition disorders	poor feeding infant	3	1.57(0.16, 15.13)	1.57(0.16, 14.96)	0.16	0.19(-1.7)	1.14(0.17)	1	1
metabolism and nutrition disorders	gout																									24	0.82(0.5, 1.34)	0.82(0.5, 1.34)	0.63	-0.18(-0.84)	0.88(0.58)	0.502	0.803
skin and subcutaneous tissue disorders	rash	20	1.05(0.49, 2.24)	1.05(0.49, 2.26)	0.02	0.02(-0.78)	1.02(0.54)	1	1	84	0.64(0.51, 0.81)	0.64(0.51, 0.81)	13.66	-0.5(-0.83)	0.71(0.58)	0	0.003	59	0.61(0.46, 0.8)	0.61(0.46, 0.8)	12.3	-0.56(-0.96)	0.68(0.54)	0.001	0.006	50	0.84(0.6, 1.19)	0.85(0.61, 1.19)	0.93	-0.15(-0.61)	0.9(0.67)	0.379	0.684	9	1.38(0.63, 3.01)	1.38(0.63, 3.02)	0.65	0.34(-0.69)	1.26(0.66)	0.555	0.847	204	1.59(1.32, 1.91)	1.58(1.32, 1.88)	24.82	0.41(0.17)	1.33(1.14)	0	0
skin and subcutaneous tissue disorders	pruritus	6	0.45(0.15, 1.34)	0.45(0.15, 1.35)	2.18	-0.51(-1.82)	0.7(0.28)	0.152	0.607	66	0.67(0.51, 0.88)	0.67(0.51, 0.88)	8.74	-0.45(-0.83)	0.73(0.58)	0.004	0.023	79	0.6(0.47, 0.77)	0.6(0.47, 0.76)	17.05	-0.57(-0.91)	0.67(0.55)	0	0.001	51	0.84(0.6, 1.18)	0.84(0.6, 1.17)	0.96	-0.16(-0.61)	0.9(0.68)	0.37	0.684									128	1.17(0.94, 1.46)	1.17(0.94, 1.45)	2.09	0.15(-0.14)	1.11(0.93)	0.165	0.489
skin and subcutaneous tissue disorders	erythema	13	0.62(0.28, 1.38)	0.62(0.28, 1.38)	1.39	-0.28(-1.22)	0.83(0.42)	0.334	0.886	50	0.76(0.56, 1.03)	0.76(0.56, 1.04)	3.12	-0.31(-0.75)	0.81(0.62)	0.091	0.239									23	0.75(0.46, 1.24)	0.75(0.46, 1.22)	1.26	-0.26(-0.93)	0.83(0.55)	0.316	0.643	6	1.07(0.42, 2.7)	1.07(0.43, 2.69)	0.02	0.07(-1.14)	1.05(0.49)	1	1	88	1.14(0.88, 1.48)	1.14(0.88, 1.47)	0.98	0.12(-0.23)	1.09(0.88)	0.356	0.757
skin and subcutaneous tissue disorders	hyperhidrosis	9	0.94(0.32, 2.82)	0.94(0.31, 2.82)	0.01	-0.03(-1.18)	0.98(0.39)	1	1																									3	0.96(0.26, 3.5)	0.96(0.26, 3.5)	0	-0.04(-1.65)	0.97(0.33)	1	1
skin and subcutaneous tissue disorders	skin discolouration	9	1.57(0.43, 5.81)	1.57(0.42, 5.84)	0.47	0.19(-1)	1.14(0.38)	0.762	1
skin and subcutaneous tissue disorders	eczema	5	2.62(0.31, 22.45)	2.62(0.3, 22.63)	0.84	0.35(-1.23)	1.27(0.21)	0.671	1
skin and subcutaneous tissue disorders	rash erythematous	4	0.7(0.16, 3.12)	0.7(0.16, 3.1)	0.22	-0.2(-1.81)	0.87(0.25)	0.698	1
skin and subcutaneous tissue disorders	dry skin	3	1.57(0.16, 15.13)	1.57(0.16, 14.96)	0.16	0.19(-1.7)	1.14(0.17)	1	1
skin and subcutaneous tissue disorders	urticaria	3	0.52(0.11, 2.6)	0.52(0.1, 2.59)	0.65	-0.39(-2.16)	0.76(0.2)	0.42	0.951
psychiatric disorders	anxiety	3	0.26(0.07, 1.05)	0.26(0.06, 1.05)	4.16	-0.98(-2.65)	0.51(0.16)	0.072	0.372	66	0.66(0.51, 0.86)	0.66(0.5, 0.87)	9.37	-0.47(-0.84)	0.72(0.58)	0.003	0.017	70	0.92(0.7, 1.2)	0.92(0.7, 1.21)	0.4	-0.09(-0.47)	0.94(0.75)	0.574	0.791	50	0.76(0.55, 1.07)	0.76(0.54, 1.06)	2.46	-0.25(-0.71)	0.84(0.63)	0.137	0.419	3	1.61(0.4, 6.42)	1.6(0.4, 6.43)	0.46	0.49(-1.18)	1.4(0.44)	0.451	0.75	119	1(0.8, 1.24)	1(0.81, 1.24)	0	0(-0.3)	1(0.83)	1	1
psychiatric disorders	irritability	17	1.78(0.66, 4.84)	1.78(0.66, 4.84)	1.33	0.24(-0.65)	1.18(0.51)	0.353	0.911																									5	1(0.37, 2.74)	1(0.37, 2.72)	0	0(-1.3)	1(0.43)	1	1
psychiatric disorders	agitation	13	2.27(0.65, 7.98)	2.27(0.65, 7.96)	1.74	0.31(-0.71)	1.24(0.43)	0.291	0.799
psychiatric disorders	abnormal behaviour	7	1.84(0.38, 8.84)	1.84(0.38, 8.83)	0.59	0.25(-1.1)	1.19(0.32)	0.727	1
psychiatric disorders	mood altered	4	1.05(0.19, 5.73)	1.05(0.19, 5.78)	0	0.02(-1.63)	1.02(0.25)	1	1
psychiatric disorders	insomnia									82	0.73(0.57, 0.93)	0.73(0.58, 0.92)	6.58	-0.35(-0.69)	0.78(0.64)	0.012	0.062	82	0.6(0.47, 0.76)	0.6(0.47, 0.76)	17.97	-0.57(-0.91)	0.67(0.55)	0	0	48	0.71(0.5, 0.99)	0.71(0.51, 0.99)	4.05	-0.33(-0.79)	0.8(0.6)	0.053	0.253	5	4.02(1.08, 14.97)	4.01(1.08, 14.91)	5.03	1.23(-0.23)	2.34(0.78)	0.04	0.167	120	0.82(0.66, 1.01)	0.82(0.66, 1.02)	3.41	-0.2(-0.49)	0.87(0.73)	0.073	0.311
psychiatric disorders	confusional state																	95	1.43(1.12, 1.83)	1.43(1.11, 1.84)	8.05	0.36(0.02)	1.28(1.04)	0.006	0.034	43	1.33(0.89, 1.99)	1.33(0.88, 2.01)	1.91	0.24(-0.28)	1.18(0.84)	0.202	0.497
psychiatric disorders	depression																									29	0.73(0.47, 1.13)	0.73(0.47, 1.12)	2.04	-0.3(-0.89)	0.81(0.56)	0.186	0.481									83	1.13(0.86, 1.47)	1.13(0.86, 1.49)	0.76	0.11(-0.25)	1.08(0.86)	0.424	0.812
hepatobiliary disorders	liver disorder	5	0.52(0.15, 1.81)	0.52(0.15, 1.79)	1.08	-0.39(-1.83)	0.76(0.27)	0.327	0.874	77	1.69(1.28, 2.24)	1.69(1.28, 2.22)	13.95	0.53(0.16)	1.44(1.14)	0	0.002	62	2.33(1.66, 3.27)	2.32(1.66, 3.24)	25.34	0.78(0.35)	1.72(1.29)	0	0	25	0.73(0.45, 1.17)	0.73(0.46, 1.17)	1.72	-0.3(-0.93)	0.81(0.55)	0.231	0.532	4	2.57(0.69, 9.57)	2.57(0.69, 9.56)	2.13	0.9(-0.65)	1.87(0.62)	0.23	0.542
hepatobiliary disorders	hepatic function abnormal	18	0.41(0.22, 0.76)	0.41(0.22, 0.75)	8.58	-0.58(-1.36)	0.67(0.4)	0.006	0.067	57	2.62(1.84, 3.73)	2.62(1.84, 3.73)	30.56	0.9(0.45)	1.87(1.39)	0	0									36	4.82(2.51, 9.27)	4.82(2.52, 9.2)	27.24	0.97(0.35)	1.95(1.13)	0	0	7	0.68(0.3, 1.54)	0.68(0.3, 1.55)	0.87	-0.44(-1.53)	0.74(0.37)	0.456	0.751
hepatobiliary disorders	hepatomegaly	13	2.27(0.65, 7.98)	2.27(0.65, 7.96)	1.74	0.31(-0.71)	1.24(0.43)	0.291	0.799
hepatobiliary disorders	liver injury	7	3.67(0.45, 29.86)	3.67(0.45, 29.89)	1.7	0.42(-0.96)	1.33(0.23)	0.277	0.799
hepatobiliary disorders	hepatic failure	3	1.57(0.16, 15.13)	1.57(0.16, 14.96)	0.16	0.19(-1.7)	1.14(0.17)	1	1	51	1.89(1.33, 2.67)	1.88(1.32, 2.68)	13.05	0.63(0.17)	1.55(1.15)	0	0.004
hepatobiliary disorders	jaundice									63	6.37(4.12, 9.84)	6.36(4.13, 9.79)	91.89	1.45(0.99)	2.73(1.9)	0	0
hepatobiliary disorders	hepatic cirrhosis									51	1.22(0.88, 1.68)	1.22(0.87, 1.7)	1.4	0.21(-0.24)	1.15(0.88)	0.272	0.471
hepatobiliary disorders	cholelithiasis																									24	1.38(0.8, 2.38)	1.38(0.8, 2.39)	1.33	0.27(-0.42)	1.2(0.76)	0.312	0.643
eye disorders	ocular hyperaemia	4	1.05(0.19, 5.73)	1.05(0.19, 5.78)	0	0.02(-1.63)	1.02(0.25)	1	1
eye disorders	eye swelling	4	0.7(0.16, 3.12)	0.7(0.16, 3.1)	0.22	-0.2(-1.81)	0.87(0.25)	0.698	1
eye disorders	vision blurred	3	0.31(0.08, 1.32)	0.31(0.07, 1.3)	2.8	-0.81(-2.51)	0.57(0.17)	0.133	0.568																																	94	1.54(1.18, 2.02)	1.54(1.17, 2.03)	10.23	0.39(0.04)	1.31(1.05)	0.002	0.019
eye disorders	periorbital oedema	3	0.79(0.13, 4.71)	0.79(0.13, 4.7)	0.07	-0.13(-1.95)	0.91(0.2)	1	1
congenital, familial and genetic disorders	heart disease congenital	15	2.62(0.76, 9.07)	2.62(0.76, 9.01)	2.51	0.35(-0.61)	1.27(0.45)	0.181	0.643
congenital, familial and genetic disorders	ventricular septal defect	6	1.57(0.32, 7.8)	1.57(0.31, 7.83)	0.31	0.19(-1.23)	1.14(0.3)	0.723	1
congenital, familial and genetic disorders	congenital diaphragmatic hernia	5	2.62(0.31, 22.45)	2.62(0.3, 22.63)	0.84	0.35(-1.23)	1.27(0.21)	0.671	1
congenital, familial and genetic disorders	univentricular heart	3	1.57(0.16, 15.13)	1.57(0.16, 14.96)	0.16	0.19(-1.7)	1.14(0.17)	1	1
renal and urinary disorders	renal failure	5	1.31(0.25, 6.76)	1.31(0.25, 6.8)	0.11	0.12(-1.4)	1.09(0.28)	1	1	161	1.82(1.5, 2.22)	1.82(1.5, 2.21)	37.25	0.6(0.34)	1.51(1.28)	0	0	208	1.37(1.16, 1.62)	1.37(1.17, 1.6)	13.63	0.31(0.09)	1.24(1.08)	0	0.003	103	0.73(0.58, 0.92)	0.73(0.58, 0.92)	7.2	-0.3(-0.62)	0.81(0.67)	0.009	0.076									111	0.78(0.62, 0.97)	0.78(0.63, 0.97)	5.19	-0.25(-0.56)	0.84(0.7)	0.026	0.161
renal and urinary disorders	acute kidney injury	5	0.52(0.15, 1.81)	0.52(0.15, 1.79)	1.08	-0.39(-1.83)	0.76(0.27)	0.327	0.874																									3	1.38(0.36, 5.32)	1.38(0.36, 5.34)	0.22	0.34(-1.31)	1.26(0.41)	0.71	1
renal and urinary disorders	renal disorder									53	0.98(0.72, 1.34)	0.98(0.72, 1.34)	0.01	-0.02(-0.45)	0.99(0.76)	0.986	1	77	1.16(0.89, 1.51)	1.16(0.88, 1.53)	1.17	0.15(-0.21)	1.11(0.89)	0.312	0.542	47	0.88(0.61, 1.25)	0.88(0.62, 1.25)	0.52	-0.12(-0.59)	0.92(0.68)	0.527	0.821
immune system disorders	hypersensitivity	6	0.39(0.14, 1.13)	0.39(0.14, 1.12)	3.21	-0.61(-1.91)	0.65(0.27)	0.091	0.443																	40	0.72(0.5, 1.05)	0.72(0.5, 1.04)	2.97	-0.31(-0.81)	0.81(0.59)	0.103	0.343	3	0.88(0.24, 3.14)	0.88(0.25, 3.15)	0.04	-0.15(-1.74)	0.9(0.31)	1	1	111	1.64(1.28, 2.1)	1.64(1.27, 2.12)	15.28	0.44(0.11)	1.35(1.1)	0	0.002
immune system disorders	seasonal allergy	3	0.52(0.11, 2.6)	0.52(0.1, 2.59)	0.65	-0.39(-2.16)	0.76(0.2)	0.42	0.951																	43	1.35(0.9, 2.03)	1.35(0.89, 2.04)	2.16	0.25(-0.26)	1.19(0.85)	0.173	0.457
immune system disorders	drug hypersensitivity	3	0.79(0.13, 4.71)	0.79(0.13, 4.7)	0.07	-0.13(-1.95)	0.91(0.2)	1	1
blood and lymphatic system disorders	anaemia	29	0.52(0.31, 0.88)	0.52(0.31, 0.87)	6.28	-0.39(-1.03)	0.76(0.49)	0.018	0.157	198	0.84(0.72, 0.99)	0.84(0.72, 0.98)	4.44	-0.19(-0.41)	0.88(0.77)	0.039	0.135	356	0.91(0.81, 1.02)	0.91(0.81, 1.02)	2.45	-0.1(-0.27)	0.93(0.84)	0.124	0.295	190	0.97(0.81, 1.17)	0.97(0.81, 1.16)	0.08	-0.02(-0.26)	0.98(0.85)	0.815	1	10	0.71(0.36, 1.41)	0.71(0.36, 1.41)	0.95	-0.39(-1.32)	0.77(0.43)	0.415	0.729	290	1(0.87, 1.15)	1(0.87, 1.15)	0	0(-0.19)	1(0.89)	1	1
blood and lymphatic system disorders	thrombocytopenia	17	1.11(0.48, 2.58)	1.11(0.48, 2.58)	0.06	0.05(-0.81)	1.04(0.51)	0.967	1																									3	0.44(0.13, 1.46)	0.44(0.13, 1.48)	1.91	-0.99(-2.5)	0.51(0.18)	0.251	0.563
blood and lymphatic system disorders	pancytopenia	5	0.44(0.13, 1.43)	0.44(0.13, 1.45)	1.98	-0.53(-1.94)	0.69(0.26)	0.204	0.684
neoplasms benign, malignant and unspecified (incl cysts and polyps)	lung neoplasm malignant																									43	1.11(0.75, 1.64)	1.11(0.75, 1.64)	0.29	0.09(-0.41)	1.07(0.77)	0.658	0.935
neoplasms benign, malignant and unspecified (incl cysts and polyps)	neoplasm malignant																									23	0.48(0.3, 0.76)	0.48(0.3, 0.77)	10.01	-0.74(-1.38)	0.6(0.41)	0.002	0.025
pregnancy, puerperium and perinatal conditions	pregnancy									154	12.32(8.64, 17.58)	12.28(8.63, 17.48)	316.1	1.69(1.39)	3.23(2.4)	0	0									29	2.74(1.51, 4.99)	2.74(1.49, 5.03)	11.84	0.72(0.06)	1.64(1)	0.001	0.013
endocrine disorders	hyperthyroidism	5	0.44(0.13, 1.43)	0.44(0.13, 1.45)	1.98	-0.53(-1.94)	0.69(0.26)	0.204	0.684																									4	1.83(0.54, 6.27)	1.83(0.53, 6.29)	0.97	0.61(-0.89)	1.53(0.55)	0.304	0.614
ear and labyrinth disorders	middle ear effusion	4	2.1(0.23, 18.77)	2.1(0.23, 18.86)	0.46	0.29(-1.43)	1.22(0.19)	0.666	1
infections and infestations	infusion site infection																																	5	3.21(0.93, 11.11)	3.21(0.93, 11.03)	3.81	1.07(-0.36)	2.1(0.75)	0.064	0.226
infections and infestations	haemophilus infection																																	3	4.82(0.8, 28.85)	4.81(0.81, 28.63)	3.63	1.34(-0.49)	2.53(0.56)	0.091	0.272
infections and infestations	atypical pneumonia																																	3	4.82(0.8, 28.85)	4.81(0.81, 28.63)	3.63	1.34(-0.49)	2.53(0.56)	0.091	0.272
respiratory, thoracic and mediastinal disorders	dyspnoea at rest																																	3	9.64(1, 92.67)	9.63(1.01, 91.73)	5.8	1.66(-0.24)	3.16(0.48)	0.044	0.167
respiratory, thoracic and mediastinal disorders	throat irritation																																									78	1.83(1.34, 2.48)	1.82(1.33, 2.49)	15.35	0.52(0.13)	1.43(1.11)	0	0.002
respiratory, thoracic and mediastinal disorders	sinus congestion
general disorders and administration site conditions	treatment failure																																	9	28.96(3.67, 228.7)	28.88(3.69, 226.14)	24.25	1.92(0.69)	3.79(0.67)	0	0.001
general disorders and administration site conditions	injection site erythema																																	6	9.64(1.95, 47.81)	9.63(1.93, 48.04)	11.6	1.66(0.23)	3.16(0.83)	0.003	0.035
investigations	urine output decreased																																	3	4.82(0.8, 28.85)	4.81(0.81, 28.63)	3.63	1.34(-0.49)	2.53(0.56)	0.091	0.272
nervous system disorders	paraesthesia																																	3	9.64(1, 92.67)	9.63(1.01, 91.73)	5.8	1.66(-0.24)	3.16(0.48)	0.044	0.167
injury, poisoning and procedural complications	overdose																																	3	9.64(1, 92.67)	9.63(1.01, 91.73)	5.8	1.66(-0.24)	3.16(0.48)	0.044	0.167
injury, poisoning and procedural complications	intentional dose omission																																									191	43.36(22.22, 84.62)	43.19(22.18, 84.1)	354.74	1.54(1.25)	2.9(1.66)	0	0
skin and subcutaneous tissue disorders	skin disorder																																	6	19.29(2.32, 160.3)	19.26(2.32, 159.95)	14.84	1.85(0.39)	3.61(0.61)	0.001	0.015
skin and subcutaneous tissue disorders	dermatitis contact																																	5	8.03(1.56, 41.43)	8.02(1.55, 41.61)	8.79	1.59(0.06)	3.01(0.76)	0.01	0.07
renal and urinary disorders	renal impairment																																	3	3.21(0.65, 15.92)	3.21(0.64, 16.01)	2.28	1.07(-0.7)	2.1(0.55)	0.15	0.417
metabolism and nutrition disorders	hypervolaemia
eye disorders	visual impairment
eye disorders	cataract
general disorders and administration site conditions	drug intolerance
general disorders and administration site conditions	influenza like illness
general disorders and administration site conditions	terminal state
general disorders and administration site conditions	gait inability
general disorders and administration site conditions	inflammation
general disorders and administration site conditions	decreased activity
general disorders and administration site conditions	feeling cold
general disorders and administration site conditions	ulcer haemorrhage
general disorders and administration site conditions	therapeutic product effect incomplete
general disorders and administration site conditions	catheter site rash
general disorders and administration site conditions	nonspecific reaction
general disorders and administration site conditions	therapeutic response decreased
general disorders and administration site conditions	hernia
general disorders and administration site conditions	adverse reaction
general disorders and administration site conditions	catheter site irritation
general disorders and administration site conditions	localised oedema
general disorders and administration site conditions	sensitivity to weather change
investigations	blood iron decreased
investigations	sars-cov-2 test positive
investigations	blood pressure abnormal
investigations	weight abnormal
investigations	full blood count decreased
investigations	blood glucose increased
investigations	blood sodium decreased
investigations	laboratory test abnormal
investigations	blood pressure systolic decreased
investigations	blood magnesium decreased
investigations	blood urine present
investigations	heart rate abnormal
investigations	ammonia increased
investigations	vitamin d decreased
investigations	blood cholesterol increased
investigations	red blood cell count decreased
respiratory, thoracic and mediastinal disorders	upper respiratory tract inflammation
respiratory, thoracic and mediastinal disorders	respiration abnormal
respiratory, thoracic and mediastinal disorders	pulmonary thrombosis
respiratory, thoracic and mediastinal disorders	dysphonia
respiratory, thoracic and mediastinal disorders	sputum discoloured
respiratory, thoracic and mediastinal disorders	pneumonitis
respiratory, thoracic and mediastinal disorders	nasal dryness
respiratory, thoracic and mediastinal disorders	rales
respiratory, thoracic and mediastinal disorders	upper-airway cough syndrome
infections and infestations	herpes zoster
infections and infestations	tooth infection
infections and infestations	covid-19 pneumonia
infections and infestations	fungal infection
infections and infestations	osteomyelitis
infections and infestations	coronavirus infection
infections and infestations	lower respiratory tract infection
infections and infestations	candida infection
infections and infestations	gastrointestinal infection
infections and infestations	haematological infection
surgical and medical procedures	rehabilitation therapy
surgical and medical procedures	endarterectomy
surgical and medical procedures	angioplasty
surgical and medical procedures	paracentesis
surgical and medical procedures	emergency care
surgical and medical procedures	medical procedure
surgical and medical procedures	knee operation
surgical and medical procedures	hysterectomy
surgical and medical procedures	spinal operation
surgical and medical procedures	tooth extraction
surgical and medical procedures	cardiac ablation
surgical and medical procedures	lung operation
surgical and medical procedures	cataract operation
surgical and medical procedures	palliative care
surgical and medical procedures	renal transplant
surgical and medical procedures	leg amputation
surgical and medical procedures	chemotherapy
surgical and medical procedures	heart valve replacement
surgical and medical procedures	eye operation
surgical and medical procedures	brain operation
gastrointestinal disorders	dry mouth
gastrointestinal disorders	toothache
gastrointestinal disorders	small intestinal obstruction
gastrointestinal disorders	anal incontinence
gastrointestinal disorders	colitis
gastrointestinal disorders	oesophageal disorder
gastrointestinal disorders	functional gastrointestinal disorder
gastrointestinal disorders	tooth disorder
gastrointestinal disorders	haemorrhoids
gastrointestinal disorders	intra-abdominal fluid collection
nervous system disorders	neuropathy peripheral
nervous system disorders	burning sensation
nervous system disorders	dementia
nervous system disorders	amnesia
nervous system disorders	neuralgia
nervous system disorders	sinus headache
nervous system disorders	dizziness postural
nervous system disorders	speech disorder
nervous system disorders	hypersomnia
nervous system disorders	head discomfort
nervous system disorders	restless legs syndrome
nervous system disorders	sciatica
nervous system disorders	nerve compression
nervous system disorders	dysstasia
nervous system disorders	taste disorder
injury, poisoning and procedural complications	road traffic accident
injury, poisoning and procedural complications	joint injury
injury, poisoning and procedural complications	inappropriate schedule of product administration
injury, poisoning and procedural complications	rib fracture
injury, poisoning and procedural complications	femur fracture
injury, poisoning and procedural complications	fracture
injury, poisoning and procedural complications	ankle fracture
injury, poisoning and procedural complications	subdural haematoma
injury, poisoning and procedural complications	exposure during pregnancy
injury, poisoning and procedural complications	spinal fracture
injury, poisoning and procedural complications	wrist fracture
injury, poisoning and procedural complications	product dose omission in error
injury, poisoning and procedural complications	foetal exposure during pregnancy
injury, poisoning and procedural complications	skin laceration
injury, poisoning and procedural complications	product administration error
injury, poisoning and procedural complications	wound
musculoskeletal and connective tissue disorders	neck pain
musculoskeletal and connective tissue disorders	musculoskeletal pain
musculoskeletal and connective tissue disorders	rheumatoid arthritis
musculoskeletal and connective tissue disorders	bone pain
musculoskeletal and connective tissue disorders	limb discomfort
musculoskeletal and connective tissue disorders	mobility decreased
musculoskeletal and connective tissue disorders	arthropathy
musculoskeletal and connective tissue disorders	osteoporosis
musculoskeletal and connective tissue disorders	back disorder
musculoskeletal and connective tissue disorders	fibromyalgia
musculoskeletal and connective tissue disorders	musculoskeletal discomfort
musculoskeletal and connective tissue disorders	flank pain
cardiac disorders	cardiac flutter
cardiac disorders	cardiac discomfort
cardiac disorders	supraventricular tachycardia
psychiatric disorders	stress
psychiatric disorders	sleep disorder
psychiatric disorders	panic attack
psychiatric disorders	mental disorder
psychiatric disorders	mental status changes
psychiatric disorders	nervousness
psychiatric disorders	suicidal ideation
psychiatric disorders	depressed mood
psychiatric disorders	disorientation
skin and subcutaneous tissue disorders	yellow skin
skin and subcutaneous tissue disorders	rash pruritic
skin and subcutaneous tissue disorders	skin ulcer
skin and subcutaneous tissue disorders	alopecia
skin and subcutaneous tissue disorders	skin irritation
metabolism and nutrition disorders	hyponatraemia
metabolism and nutrition disorders	diabetes mellitus
metabolism and nutrition disorders	weight fluctuation
metabolism and nutrition disorders	hypophagia
vascular disorders	internal haemorrhage
vascular disorders	blood pressure fluctuation
vascular disorders	haematoma
vascular disorders	orthostatic hypotension
vascular disorders	deep vein thrombosis
renal and urinary disorders	nephrolithiasis
renal and urinary disorders	end stage renal disease
renal and urinary disorders	polyuria
renal and urinary disorders	pollakiuria
renal and urinary disorders	chronic kidney disease
renal and urinary disorders	dysuria
eye disorders	blindness
eye disorders	lacrimation increased
eye disorders	periorbital swelling
eye disorders	eye disorder
eye disorders	glaucoma
eye disorders	eye irritation
blood and lymphatic system disorders	sickle cell anaemia with crisis
blood and lymphatic system disorders	iron deficiency anaemia
blood and lymphatic system disorders	blood disorder
blood and lymphatic system disorders	lymphadenopathy
immune system disorders	autoimmune disorder
immune system disorders	multiple allergies
immune system disorders	sarcoidosis
ear and labyrinth disorders	hypoacusis
ear and labyrinth disorders	deafness
ear and labyrinth disorders	tinnitus
ear and labyrinth disorders	vertigo
ear and labyrinth disorders	ear discomfort
neoplasms benign, malignant and unspecified (incl cysts and polyps)	breast cancer
neoplasms benign, malignant and unspecified (incl cysts and polyps)	prostate cancer
reproductive system and breast disorders	vaginal haemorrhage
pregnancy, puerperium and perinatal conditions	premature baby
endocrine disorders	thyroid disorder
congenital, familial and genetic disorders	sickle cell disease
[truncated: 48 more columns]
