# Supplementary material for: Disproportionality analysis of adverse events associated with endothelin receptor antagonists based on the FDA adverse event reporting system (FAERS)
Source: Front Cardiovasc Med. 2026 Mar 10;13:1712783. doi: 10.3389/fcvm.2026.1712783 (PMC13008715; doi:10.3389/fcvm.2026.1712783)
Supplement: Supplementary file 3 [file Table3.xlsx]

## Sheet: Sheet 1
soc_english	pt_english	<span style="background-color:#FFFF0080">bos</span><br/><span style="color:#FF000080">female</span><br/>Case Reports	<span style="background-color:#FFFF0080">bos</span><br/><span style="color:#FF000080">female</span><br/>ROR(95% CI)	<span style="background-color:#FFFF0080">bos</span><br/><span style="color:#FF000080">female</span><br/>PRR(95% CI)	<span style="background-color:#FFFF0080">bos</span><br/><span style="color:#FF000080">female</span><br/>chisq	<span style="background-color:#FFFF0080">bos</span><br/><span style="color:#FF000080">female</span><br/>IC(IC025)	<span style="background-color:#FFFF0080">bos</span><br/><span style="color:#FF000080">female</span><br/>EBGM(EBGM05)	<span style="background-color:#FFFF0080">bos</span><br/><span style="color:#FF000080">female</span><br/>p.value	<span style="background-color:#FFFF0080">bos</span><br/><span style="color:#FF000080">female</span><br/>p.adj	<span style="background-color:#FFFF0080">bos</span><br/><span style="color:#C08BED80">male</span><br/>Case Reports	<span style="background-color:#FFFF0080">bos</span><br/><span style="color:#C08BED80">male</span><br/>ROR(95% CI)	<span style="background-color:#FFFF0080">bos</span><br/><span style="color:#C08BED80">male</span><br/>PRR(95% CI)	<span style="background-color:#FFFF0080">bos</span><br/><span style="color:#C08BED80">male</span><br/>chisq	<span style="background-color:#FFFF0080">bos</span><br/><span style="color:#C08BED80">male</span><br/>IC(IC025)	<span style="background-color:#FFFF0080">bos</span><br/><span style="color:#C08BED80">male</span><br/>EBGM(EBGM05)	<span style="background-color:#FFFF0080">bos</span><br/><span style="color:#C08BED80">male</span><br/>p.value	<span style="background-color:#FFFF0080">bos</span><br/><span style="color:#C08BED80">male</span><br/>p.adj	<span style="background-color:#FFFF0080">amb</span><br/><span style="color:#FF000080">male</span><br/>Case Reports	<span style="background-color:#FFFF0080">amb</span><br/><span style="color:#FF000080">male</span><br/>ROR(95% CI)	<span style="background-color:#FFFF0080">amb</span><br/><span style="color:#FF000080">male</span><br/>PRR(95% CI)	<span style="background-color:#FFFF0080">amb</span><br/><span style="color:#FF000080">male</span><br/>chisq	<span style="background-color:#FFFF0080">amb</span><br/><span style="color:#FF000080">male</span><br/>IC(IC025)	<span style="background-color:#FFFF0080">amb</span><br/><span style="color:#FF000080">male</span><br/>EBGM(EBGM05)	<span style="background-color:#FFFF0080">amb</span><br/><span style="color:#FF000080">male</span><br/>p.value	<span style="background-color:#FFFF0080">amb</span><br/><span style="color:#FF000080">male</span><br/>p.adj	<span style="background-color:#FFFF0080">amb</span><br/><span style="color:#C08BED80">female</span><br/>Case Reports	<span style="background-color:#FFFF0080">amb</span><br/><span style="color:#C08BED80">female</span><br/>ROR(95% CI)	<span style="background-color:#FFFF0080">amb</span><br/><span style="color:#C08BED80">female</span><br/>PRR(95% CI)	<span style="background-color:#FFFF0080">amb</span><br/><span style="color:#C08BED80">female</span><br/>chisq	<span style="background-color:#FFFF0080">amb</span><br/><span style="color:#C08BED80">female</span><br/>IC(IC025)	<span style="background-color:#FFFF0080">amb</span><br/><span style="color:#C08BED80">female</span><br/>EBGM(EBGM05)	<span style="background-color:#FFFF0080">amb</span><br/><span style="color:#C08BED80">female</span><br/>p.value	<span style="background-color:#FFFF0080">amb</span><br/><span style="color:#C08BED80">female</span><br/>p.adj	<span style="background-color:#FFFF0080">mac</span><br/><span style="color:#FF000080">female</span><br/>Case Reports	<span style="background-color:#FFFF0080">mac</span><br/><span style="color:#FF000080">female</span><br/>ROR(95% CI)	<span style="background-color:#FFFF0080">mac</span><br/><span style="color:#FF000080">female</span><br/>PRR(95% CI)	<span style="background-color:#FFFF0080">mac</span><br/><span style="color:#FF000080">female</span><br/>chisq	<span style="background-color:#FFFF0080">mac</span><br/><span style="color:#FF000080">female</span><br/>IC(IC025)	<span style="background-color:#FFFF0080">mac</span><br/><span style="color:#FF000080">female</span><br/>EBGM(EBGM05)	<span style="background-color:#FFFF0080">mac</span><br/><span style="color:#FF000080">female</span><br/>p.value	<span style="background-color:#FFFF0080">mac</span><br/><span style="color:#FF000080">female</span><br/>p.adj	<span style="background-color:#FFFF0080">mac</span><br/><span style="color:#C08BED80">male</span><br/>Case Reports	<span style="background-color:#FFFF0080">mac</span><br/><span style="color:#C08BED80">male</span><br/>ROR(95% CI)	<span style="background-color:#FFFF0080">mac</span><br/><span style="color:#C08BED80">male</span><br/>PRR(95% CI)	<span style="background-color:#FFFF0080">mac</span><br/><span style="color:#C08BED80">male</span><br/>chisq	<span style="background-color:#FFFF0080">mac</span><br/><span style="color:#C08BED80">male</span><br/>IC(IC025)	<span style="background-color:#FFFF0080">mac</span><br/><span style="color:#C08BED80">male</span><br/>EBGM(EBGM05)	<span style="background-color:#FFFF0080">mac</span><br/><span style="color:#C08BED80">male</span><br/>p.value	<span style="background-color:#FFFF0080">mac</span><br/><span style="color:#C08BED80">male</span><br/>p.adj
surgical and medical procedures	balloon atrial septostomy	14	334.32(164.79, 678.24)	334.26(165.06, 676.9)	2550.9	7.52(6.64)	183.75(101.66)	0	0	8	976.73(338.87, 2815.23)	976.42(338.83, 2813.8)	3340.87	8.71(7.52)	419.04(172.81)	0	0																	5	47.12(17.68, 125.55)	47.12(17.68, 125.55)	180.55	5.24(3.96)	37.89(16.69)	0	0
surgical and medical procedures	patent ductus arteriosus repair	15	676.6(296.09, 1546.15)	676.47(296.99, 1540.85)	3793.91	7.99(7.09)	254.3(127.36)	0	0	7	466.15(180.69, 1202.58)	466.02(181.89, 1193.96)	1984.98	8.16(6.96)	285.18(129.04)	0	0
surgical and medical procedures	ventricular septal defect repair	7	405.92(142.38, 1157.3)	405.88(143.63, 1146.95)	1413.6	7.67(6.43)	203.44(84.67)	0	0	7	569.73(212.16, 1529.95)	569.58(213.77, 1517.62)	2234.85	8.33(7.11)	320.82(140.38)	0	0
surgical and medical procedures	systemic-pulmonary artery shunt	12	974.27(343.22, 2765.58)	974.12(344.72, 2752.69)	3431.01	8.17(7.14)	287.21(119.97)	0	0	4	292.97(91.88, 934.2)	292.93(92.16, 931.07)	831.23	7.71(6.25)	209.52(79.4)	0	0
surgical and medical procedures	heart and lung transplant	17	140.85(81.12, 244.55)	140.82(81.34, 243.78)	1752.13	6.71(5.96)	104.8(66.05)	0	0	15	366.37(197.1, 681.01)	366.16(195.56, 685.58)	3641.61	7.93(7.11)	244.44(145.51)	0	0	6	56.26(23.74, 133.3)	56.25(23.75, 133.25)	280.19	5.6(4.45)	48.54(23.59)	0	0	5	15.26(6.12, 38.01)	15.25(6.07, 38.31)	61.4	3.82(2.62)	14.14(6.59)	0	0	10	41.88(21.11, 83.11)	41.88(21.09, 83.16)	326.5	5.11(4.17)	34.45(19.42)	0	0	6	75.4(31.3, 181.63)	75.39(31.21, 182.12)	364.92	5.97(4.8)	62.64(30.02)	0	0
surgical and medical procedures	pulmonary artery therapeutic procedure	6	143.26(56.48, 363.38)	143.25(57.02, 359.89)	626.46	6.73(5.52)	106.14(48.72)	0	0	4	266.34(84.8, 836.5)	266.3(85.44, 830)	775.28	7.61(6.16)	195.55(75.05)	0	0
surgical and medical procedures	atrial septal defect repair	26	131.96(84.77, 205.41)	131.91(84.04, 207.04)	2549.37	6.64(6.03)	99.8(68.92)	0	0	12	283.61(145.64, 552.3)	283.48(145.58, 552)	2435.13	7.68(6.78)	204.65(117.17)	0	0																	23	68.82(42.69, 110.94)	68.81(42.99, 110.14)	1125.84	5.66(5.01)	50.67(33.98)	0	0	10	145.79(70.02, 303.57)	145.76(70.58, 301.02)	1026.88	6.71(5.73)	104.4(56.52)	0	0
surgical and medical procedures	thromboembolectomy	5	41.42(16.5, 103.95)	41.42(16.49, 104.06)	178.94	5.24(4.02)	37.67(17.44)	0	0	4	104.63(36.7, 298.33)	104.62(37.02, 295.64)	359.19	6.52(5.16)	91.66(38.15)	0	0	4	49.56(17.38, 141.3)	49.56(17.54, 140.05)	166.52	5.44(4.09)	43.49(18.1)	0	0									3	18.24(5.58, 59.66)	18.24(5.63, 59.12)	44.57	4.06(2.57)	16.72(6.2)	0.001	0.002	4	69.41(23.83, 202.23)	69.41(23.62, 203.98)	226.54	5.87(4.49)	58.46(23.89)	0	0
surgical and medical procedures	heart transplant	28	52.15(35.18, 77.3)	52.13(35.22, 77.15)	1244.41	5.53(4.98)	46.31(33.32)	0	0	32	53.45(37.32, 76.54)	53.38(37.51, 75.96)	1533.07	5.64(5.13)	49.82(36.89)	0	0	21	17.56(11.33, 27.22)	17.55(11.4, 27.01)	312.04	4.07(3.45)	16.76(11.61)	0	0	28	25.08(16.89, 37.24)	25.08(16.95, 37.12)	568.1	4.47(3.91)	22.13(15.9)	0	0									12	13.1(7.36, 23.29)	13.09(7.41, 23.11)	129.37	3.66(2.86)	12.67(7.83)	0	0
surgical and medical procedures	aneurysm repair	6	51.82(22.15, 121.21)	51.81(22.3, 120.35)	265.16	5.53(4.39)	46.06(22.62)	0	0	3	49.94(15.5, 160.83)	49.93(15.4, 161.84)	134.67	5.55(4.08)	46.81(17.59)	0	0
surgical and medical procedures	endarterectomy	10	34.99(18.34, 66.77)	34.99(18.32, 66.81)	303.98	5.01(4.12)	32.29(18.81)	0	0	6	61.9(26.9, 142.44)	61.89(26.64, 143.76)	331.41	5.84(4.72)	57.14(28.45)	0	0	5	25.51(10.29, 63.26)	25.51(10.36, 62.84)	109.67	4.57(3.37)	23.83(11.14)	0	0	15	24.55(14.31, 42.1)	24.55(14.18, 42.5)	298.15	4.44(3.69)	21.72(13.83)	0	0	26	67.14(42.91, 105.05)	67.12(42.76, 105.35)	1248.85	5.64(5.02)	49.76(34.21)	0	0	16	162.02(89.9, 291.98)	161.95(89.95, 291.57)	1771.84	6.81(6.02)	112.43(68.68)	0	0
surgical and medical procedures	lung transplant	135	34.18(28.67, 40.75)	34.12(28.6, 40.7)	4003.64	4.98(4.73)	31.55(27.24)	0	0	74	41.39(32.74, 52.33)	41.27(32.62, 52.21)	2753.04	5.29(4.95)	39.12(32.15)	0	0	162	46.55(39.5, 54.86)	46.41(39.67, 54.29)	6348.42	5.36(5.12)	41.05(35.78)	0	0	307	39.13(34.58, 44.27)	39.05(34.72, 43.92)	9354.65	5.01(4.84)	32.27(29.1)	0	0	202	28.35(24.45, 32.87)	28.3(24.19, 33.1)	4626.28	4.63(4.42)	24.74(21.86)	0	0	101	32.03(26.13, 39.26)	31.95(26.26, 38.87)	2784.02	4.88(4.59)	29.45(24.84)	0	0
surgical and medical procedures	catheter management	38	26.2(18.87, 36.37)	26.19(18.77, 36.55)	864.75	4.62(4.16)	24.66(18.74)	0	0	19	68.26(42.65, 109.24)	68.21(42.61, 109.18)	1151	5.97(5.31)	62.48(42.15)	0	0																	132	50.41(41.6, 61.09)	50.36(41.4, 61.26)	5039.61	5.32(5.05)	39.95(34.02)	0	0	36	70.21(49.14, 100.32)	70.15(49.3, 99.83)	2057.79	5.88(5.38)	58.99(43.76)	0	0
surgical and medical procedures	pericardial drainage	9	33.83(17.14, 66.77)	33.82(17.03, 67.16)	264.63	4.97(4.04)	31.3(17.72)	0	0	4	34.07(12.5, 92.84)	34.06(12.53, 92.55)	122.66	5.03(3.73)	32.59(14.09)	0	0																	17	42.16(24.92, 71.34)	42.16(24.84, 71.57)	558.21	5.11(4.39)	34.63(22.3)	0	0
surgical and medical procedures	cardioversion	51	38.43(28.84, 51.22)	38.4(28.62, 51.52)	1697.39	5.14(4.73)	35.17(27.66)	0	0	21	25.52(16.52, 39.44)	25.5(16.57, 39.25)	477.77	4.63(4.01)	24.68(17.15)	0	0
surgical and medical procedures	mechanical ventilation	51	27.84(20.96, 36.98)	27.82(21.14, 36.6)	1234.22	4.71(4.3)	26.1(20.58)	0	0	34	31.6(22.41, 44.55)	31.56(22.18, 44.91)	964.51	4.92(4.43)	30.29(22.73)	0	0	32	14.11(9.91, 20.1)	14.1(9.91, 20.06)	374.42	3.76(3.26)	13.59(10.11)	0	0	82	20.77(16.53, 26.11)	20.76(16.41, 26.26)	1382.85	4.23(3.9)	18.72(15.46)	0	0
surgical and medical procedures	tracheostomy	39	28.74(20.77, 39.77)	28.73(20.59, 40.09)	974.79	4.75(4.29)	26.9(20.49)	0	0	25	30.95(20.74, 46.2)	30.93(20.9, 45.77)	694.63	4.89(4.33)	29.71(21.25)	0	0	17	10.46(6.46, 16.95)	10.46(6.41, 17.07)	141.13	3.35(2.67)	10.18(6.8)	0	0	39	13.53(9.77, 18.73)	13.53(9.7, 18.88)	420.8	3.66(3.2)	12.65(9.64)	0	0
surgical and medical procedures	mitral valve repair	10	29.63(15.59, 56.31)	29.63(15.52, 56.58)	257.79	4.79(3.91)	27.68(16.17)	0	0	4	24.62(9.09, 66.68)	24.62(9.06, 66.9)	87.68	4.58(3.29)	23.85(10.36)	0	0									7	10.33(4.82, 22.12)	10.33(4.81, 22.19)	55.78	3.3(2.27)	9.82(5.19)	0	0	8	18.17(8.79, 37.53)	18.17(8.8, 37.52)	118.36	4.06(3.07)	16.66(9.08)	0	0
surgical and medical procedures	mitral valve replacement	14	27.32(15.9, 46.95)	27.32(15.78, 47.3)	332.6	4.68(3.93)	25.66(16.31)	0	0	4	23.07(8.53, 62.42)	23.07(8.49, 62.69)	81.86	4.48(3.2)	22.39(9.74)	0	0	3	9.29(2.95, 29.25)	9.29(2.92, 29.53)	21.62	3.18(1.74)	9.08(3.48)	0.005	0.011	16	16.18(9.7, 26.99)	16.18(9.72, 26.93)	209.08	3.9(3.18)	14.93(9.73)	0	0
surgical and medical procedures	cardiac ablation	49	25.32(18.97, 33.79)	25.3(18.86, 33.95)	1076.7	4.58(4.17)	23.88(18.75)	0	0	20	22.9(14.67, 35.75)	22.88(14.58, 35.91)	405.9	4.47(3.85)	22.22(15.31)	0	0																									20	13.11(8.39, 20.49)	13.11(8.35, 20.58)	215.92	3.67(3.04)	12.69(8.73)	0	0
surgical and medical procedures	pulmonary artery banding	6	811.83(203.03, 3246.19)	811.77(201.87, 3264.35)	1619.53	8.08(6.69)	271.26(85.06)	0	0
surgical and medical procedures	pericardiotomy	4	324.72(87.19, 1209.3)	324.71(87.33, 1207.29)	717.13	7.5(5.95)	180.84(60.19)	0	0
surgical and medical procedures	arterial aneurysm repair	4	270.6(76.36, 958.96)	270.59(75.69, 967.39)	644.62	7.35(5.82)	162.75(56.46)	0	0
surgical and medical procedures	pulmonary valve replacement	6	187.35(71.21, 492.91)	187.33(71.7, 489.44)	760.85	7.01(5.76)	128.49(57.19)	0	0
surgical and medical procedures	ventricular assist device insertion	8	154.64(68.49, 349.13)	154.62(67.88, 352.19)	884.19	6.81(5.74)	112.24(56.78)	0	0
surgical and medical procedures	cardiac septal defect repair	5	119.39(44.04, 323.61)	119.38(43.94, 324.38)	453.54	6.53(5.23)	92.47(40.15)	0	0																									3	40.39(11.61, 140.54)	40.39(11.52, 141.6)	94.9	5.06(3.5)	33.44(11.78)	0	0
surgical and medical procedures	tricuspid valve repair	7	113.66(49.16, 262.79)	113.65(48.93, 263.99)	610.62	6.48(5.36)	89.01(44.14)	0	0
surgical and medical procedures	tracheostomy tube removal	4	108.24(35.92, 326.14)	108.24(36.12, 324.39)	335.51	6.42(5.01)	85.66(34.04)	0	0
surgical and medical procedures	sterilisation	3	93.67(26.69, 328.72)	93.67(26.72, 328.38)	223.46	6.25(4.68)	76.29(26.68)	0	0
surgical and medical procedures	cardiac resynchronisation therapy	4	64.94(22.6, 186.62)	64.94(22.53, 187.14)	217.09	5.81(4.44)	56.12(23.2)	0	0
surgical and medical procedures	aortic valve repair	6	62.45(26.44, 147.51)	62.44(26.36, 147.91)	314.39	5.76(4.61)	54.25(26.43)	0	0																									3	21.75(6.58, 71.85)	21.75(6.58, 71.9)	53.23	4.29(2.79)	19.6(7.21)	0	0.001
surgical and medical procedures	intestinal polypectomy	3	57.99(17.3, 194.41)	57.98(17.2, 195.45)	147	5.67(4.15)	50.86(18.48)	0	0
surgical and medical procedures	radioactive iodine therapy	3	55.35(16.57, 184.93)	55.35(16.42, 186.58)	140.89	5.61(4.09)	48.83(17.79)	0	0
surgical and medical procedures	diuretic therapy	5	47.2(18.69, 119.16)	47.2(18.79, 118.58)	202.53	5.41(4.18)	42.38(19.53)	0	0																									7	35.66(15.9, 79.98)	35.66(15.97, 79.65)	198.28	4.91(3.83)	30.14(15.33)	0	0	5	182.22(62.28, 533.14)	182.19(61.99, 535.42)	600.67	6.93(5.57)	121.8(49.6)	0	0
surgical and medical procedures	vascular cauterisation	4	46.39(16.49, 130.53)	46.39(16.42, 131.09)	159.41	5.38(4.04)	41.73(17.56)	0	0																									4	29(10.12, 83.08)	28.99(10.06, 83.54)	93.7	4.66(3.3)	25.26(10.47)	0	0
surgical and medical procedures	myringotomy	3	43.49(13.22, 143.05)	43.49(13.16, 143.76)	112.48	5.3(3.8)	39.38(14.54)	0	0
surgical and medical procedures	finger amputation	32	41.65(28.94, 59.92)	41.63(28.69, 60.41)	1150.87	5.24(4.73)	37.85(27.91)	0	0
surgical and medical procedures	vasodilation procedure	4	41.63(14.88, 116.5)	41.63(14.73, 117.64)	143.86	5.24(3.91)	37.85(16)	0	0																	3	17.42(5.33, 56.98)	17.42(5.37, 56.46)	42.34	4(2.5)	15.97(5.92)	0.001	0.002
surgical and medical procedures	cardiac pacemaker replacement	17	36.71(22.35, 60.31)	36.7(22.48, 59.91)	541.44	5.08(4.38)	33.74(22.27)	0	0									8	17.57(8.63, 35.74)	17.56(8.67, 35.56)	118.95	4.07(3.1)	16.77(9.25)	0	0	11	10.48(5.7, 19.24)	10.48(5.71, 19.24)	89.11	3.32(2.48)	9.96(5.99)	0	0									6	16.08(7.1, 36.42)	16.08(7.06, 36.63)	81.25	3.95(2.85)	15.44(7.79)	0	0
surgical and medical procedures	benign tumour excision	4	34.54(12.45, 95.88)	34.54(12.46, 95.71)	120.07	5(3.67)	31.91(13.58)	0	0
surgical and medical procedures	large intestinal polypectomy	6	31.22(13.61, 71.64)	31.22(13.71, 71.11)	162.99	4.86(3.75)	29.06(14.51)	0	0
surgical and medical procedures	rectal prolapse repair	3	26.47(8.23, 85.12)	26.47(8.17, 85.8)	69.02	4.64(3.17)	24.91(9.38)	0	0.001																									3	17.67(5.41, 57.7)	17.67(5.45, 57.28)	43.13	4.02(2.53)	16.24(6.03)	0.001	0.002
surgical and medical procedures	transfusion	315	25.5(22.75, 28.59)	25.4(22.58, 28.57)	6950.59	4.58(4.42)	23.97(21.78)	0	0																									554	25.41(23.25, 27.77)	25.3(22.94, 27.9)	11401.7	4.49(4.36)	22.42(20.82)	0	0	186	21.55(18.58, 24.99)	21.45(18.34, 25.09)	3425.28	4.34(4.13)	20.31(17.94)	0	0
surgical and medical procedures	oesophagogastric fundoplasty	5	25.06(10.15, 61.83)	25.05(10.17, 61.71)	108.76	4.56(3.37)	23.66(11.11)	0	0
surgical and medical procedures	dialysis device insertion	3	24.35(7.6, 78.08)	24.35(7.66, 77.4)	63.38	4.53(3.06)	23.03(8.69)	0	0.001									3	26.69(8.25, 86.36)	26.68(8.23, 86.48)	68.87	4.64(3.16)	24.85(9.3)	0	0.001	8	32.73(15.41, 69.52)	32.73(15.54, 68.93)	208.22	4.8(3.78)	27.85(14.83)	0	0	6	34.27(14.36, 81.79)	34.27(14.47, 81.18)	163.96	4.87(3.71)	29.15(14.08)	0	0
surgical and medical procedures	fracture treatment	6	24.11(10.58, 54.95)	24.11(10.58, 54.92)	125.47	4.51(3.41)	22.82(11.45)	0	0
surgical and medical procedures	aortic surgery	3	22.55(7.05, 72.12)	22.55(7.09, 71.67)	58.53	4.42(2.96)	21.41(8.1)	0	0.001
surgical and medical procedures	jejunostomy	3	22.14(6.93, 70.77)	22.14(6.97, 70.37)	57.42	4.4(2.93)	21.05(7.96)	0	0.001
surgical and medical procedures	cavopulmonary anastomosis									4	2929.72(327.43, 26213.82)	2929.26(326.13, 26310.02)	2341.81	9.2(7.48)	586.65(93.77)	0	0
surgical and medical procedures	orchidopexy									3	199.75(55.72, 716.03)	199.72(55.86, 714.02)	466.07	7.3(5.7)	157.14(53.99)	0	0
surgical and medical procedures	cardiopulmonary bypass									3	115.64(34.22, 390.81)	115.63(34.3, 389.79)	294.42	6.64(5.11)	100(36.1)	0	0
surgical and medical procedures	tricuspid valve replacement									3	99.87(29.89, 333.7)	99.86(29.62, 336.62)	258.38	6.46(4.94)	88(32.07)	0	0																									4	97.18(32.25, 292.82)	97.17(32.42, 291.22)	300.57	6.27(4.85)	76.92(30.57)	0	0
surgical and medical procedures	implantable defibrillator replacement									5	85.17(33.73, 215.04)	85.15(33.89, 213.92)	372.51	6.26(5.03)	76.39(35.19)	0	0
surgical and medical procedures	withdrawal of life support									3	66.58(20.42, 217.11)	66.57(20.54, 215.78)	177.62	5.93(4.44)	61.11(22.73)	0	0
surgical and medical procedures	adenotonsillectomy									6	55.63(24.26, 127.59)	55.62(24.42, 126.69)	299.11	5.69(4.58)	51.76(25.85)	0	0
surgical and medical procedures	pulmonary endarterectomy									4	52.32(18.97, 144.28)	52.31(18.88, 144.95)	187.89	5.61(4.3)	48.89(20.92)	0	0									7	17.26(7.95, 37.49)	17.26(7.88, 37.8)	97.85	3.99(2.94)	15.84(8.28)	0	0	19	59.69(35.63, 100)	59.68(35.85, 99.34)	832.6	5.51(4.8)	45.57(29.59)	0	0	8	60.74(28.73, 128.41)	60.73(28.84, 127.9)	402.85	5.71(4.69)	52.2(27.9)	0	0
surgical and medical procedures	spinal cord operation									4	45.78(16.67, 125.71)	45.77(16.52, 126.83)	164.86	5.43(4.12)	43.14(18.52)	0	0
surgical and medical procedures	thrombectomy									5	40.24(16.36, 99.02)	40.24(16.33, 99.13)	181.35	5.26(4.07)	38.19(17.98)	0	0																									4	19.44(7.11, 53.14)	19.43(7.15, 52.8)	66.4	4.21(2.91)	18.5(7.97)	0	0
surgical and medical procedures	vena cava filter insertion									3	32.31(10.17, 102.7)	32.31(10.17, 102.7)	87.17	4.95(3.5)	30.99(11.77)	0	0
surgical and medical procedures	medical device change									8	31.17(15.36, 63.26)	31.16(15.39, 63.1)	224.02	4.9(3.94)	29.93(16.56)	0	0
surgical and medical procedures	therapeutic embolisation									6	30.31(13.39, 68.59)	30.3(13.3, 69.02)	163.26	4.86(3.77)	29.14(14.71)	0	0
surgical and medical procedures	arteriovenous fistula operation									4	29.59(10.89, 80.42)	29.59(10.89, 80.4)	106.2	4.83(3.54)	28.48(12.34)	0	0	3	10.73(3.4, 33.85)	10.73(3.38, 34.1)	25.67	3.38(1.94)	10.44(3.99)	0.003	0.008
surgical and medical procedures	pneumonectomy									3	25.85(8.17, 81.76)	25.85(8.13, 82.16)	69.21	4.64(3.2)	25(9.54)	0	0.001
surgical and medical procedures	thoracic cavity drainage									4	24.21(8.94, 65.56)	24.21(8.91, 65.78)	86.15	4.55(3.26)	23.47(10.2)	0	0																									4	18.93(6.93, 51.73)	18.93(6.97, 51.44)	64.57	4.17(2.87)	18.04(7.78)	0	0
surgical and medical procedures	catheter removal									4	22.54(8.33, 60.96)	22.53(8.29, 61.22)	79.85	4.45(3.16)	21.89(9.52)	0	0	4	11.01(4.07, 29.8)	11.01(4.05, 29.92)	35.29	3.42(2.13)	10.7(4.65)	0.001	0.002	16	17.89(10.7, 29.91)	17.89(10.75, 29.78)	232.06	4.03(3.31)	16.36(10.64)	0	0									6	20.44(8.98, 46.51)	20.43(8.97, 46.53)	105	4.28(3.18)	19.4(9.75)	0	0
surgical and medical procedures	abdominal cavity drainage									5	20.35(8.37, 49.48)	20.34(8.42, 49.14)	89.47	4.31(3.14)	19.82(9.42)	0	0																	24	33.51(21.71, 51.73)	33.51(21.77, 51.58)	642.6	4.84(4.23)	28.6(19.89)	0	0	11	29.7(16.06, 54.91)	29.69(16.17, 54.51)	282	4.78(3.93)	27.53(16.46)	0	0
surgical and medical procedures	suture insertion									5	20.23(8.32, 49.2)	20.23(8.37, 48.87)	88.94	4.3(3.13)	19.71(9.37)	0	0																									8	21.92(10.74, 44.75)	21.92(10.82, 44.39)	150.65	4.37(3.4)	20.73(11.41)	0	0
investigations	exercise test abnormal	7	105.24(45.83, 241.67)	105.23(46.2, 239.69)	573.88	6.39(5.28)	83.77(41.78)	0	0	4	183.11(61.21, 547.75)	183.08(61.09, 548.68)	579.47	7.2(5.79)	146.66(58.63)	0	0
investigations	right ventricular systolic pressure increased	17	46.95(28.41, 77.57)	46.94(28.2, 78.14)	685.1	5.4(4.7)	42.18(27.71)	0	0	12	92.55(50.76, 168.73)	92.5(50.38, 169.83)	964.36	6.36(5.53)	82.24(49.75)	0	0																	10	17.95(9.38, 34.34)	17.95(9.4, 34.27)	146.13	4.04(3.15)	16.48(9.57)	0	0	7	34.95(16.09, 75.9)	34.94(15.95, 76.53)	210.6	5(3.95)	31.97(16.71)	0	0
investigations	blood culture negative	4	47.75(16.95, 134.57)	47.75(16.9, 134.93)	163.82	5.42(4.08)	42.83(18)	0	0	3	87.89(26.53, 291.11)	87.88(26.59, 290.49)	230.06	6.3(4.79)	78.57(28.84)	0	0																	4	23.56(8.33, 66.62)	23.56(8.34, 66.58)	76.8	4.4(3.05)	21.05(8.82)	0	0
investigations	biopsy liver	31	65.22(44.63, 95.3)	65.19(44.92, 94.6)	1688.31	5.82(5.28)	56.31(41)	0	0	9	49.95(25.42, 98.13)	49.93(25.64, 97.22)	404.01	5.55(4.62)	46.81(26.6)	0	0																									8	31.35(15.23, 64.55)	31.35(15.18, 64.74)	216.4	4.86(3.87)	28.94(15.82)	0	0
investigations	human metapneumovirus test positive	7	57.99(26.27, 128.03)	57.98(26.47, 126.99)	343	5.67(4.6)	50.86(26.22)	0	0	3	47.77(14.85, 153.59)	47.76(14.73, 154.81)	128.93	5.49(4.02)	44.9(16.9)	0	0
investigations	pulmonary arterial wedge pressure increased	9	37.66(19.02, 74.57)	37.66(18.97, 74.78)	293.9	5.11(4.18)	34.55(19.51)	0	0	3	61.03(18.79, 198.2)	61.03(18.83, 197.82)	163.5	5.82(4.33)	56.41(21.05)	0	0									9	18.62(9.38, 36.99)	18.62(9.38, 36.97)	136.01	4.08(3.15)	16.97(9.56)	0	0	23	78.83(48.45, 128.25)	78.81(48.28, 128.64)	1245.96	5.8(5.14)	55.87(37.18)	0	0	5	107.19(39.54, 290.55)	107.17(39.44, 291.2)	406.39	6.38(5.08)	83.04(36.05)	0	0
investigations	pulmonary arterial pressure increased	83	34.24(27.36, 42.84)	34.2(27.57, 42.43)	2467.32	4.98(4.66)	31.62(26.21)	0	0	31	59.34(41.15, 85.59)	59.27(40.84, 86.01)	1643.05	5.78(5.26)	54.91(40.42)	0	0	24	24(15.87, 36.31)	23.99(15.9, 36.21)	494.62	4.49(3.91)	22.51(15.92)	0	0	90	17.73(14.28, 22.02)	17.72(14.28, 21.98)	1293.05	4.02(3.71)	16.23(13.54)	0	0	125	31.4(25.98, 37.95)	31.37(25.79, 38.16)	3150.83	4.76(4.49)	27.04(23.07)	0	0	38	52.3(37.22, 73.49)	52.25(37.44, 72.91)	1670.77	5.52(5.04)	45.82(34.47)	0	0
investigations	transplant evaluation	23	32.31(21.13, 49.41)	32.3(20.99, 49.71)	646.24	4.91(4.31)	29.99(21.02)	0	0	14	68.85(39.8, 119.09)	68.81(39.75, 119.12)	855.17	5.98(5.21)	62.98(39.82)	0	0	25	63.8(41.64, 97.74)	63.77(41.43, 98.15)	1304.74	5.76(5.16)	54.02(37.8)	0	0	58	41.12(30.91, 54.69)	41.1(30.63, 55.15)	1847.57	5.07(4.67)	33.65(26.5)	0	0	67	54.46(41.49, 71.47)	54.43(41.37, 71.62)	2726.53	5.41(5.03)	42.46(33.82)	0	0	32	94.11(63.8, 138.83)	94.04(63.54, 139.17)	2341.31	6.23(5.69)	74.95(54.14)	0	0
investigations	pulmonary arterial pressure abnormal	14	37.15(21.49, 64.21)	37.14(21.45, 64.3)	451.06	5.09(4.33)	34.11(21.58)	0	0	4	37.08(13.58, 101.27)	37.08(13.65, 100.75)	133.66	5.14(3.84)	35.34(15.25)	0	0	6	28.51(12.4, 65.55)	28.51(12.52, 64.94)	147.18	4.72(3.61)	26.42(13.17)	0	0	10	11.69(6.17, 22.16)	11.69(6.12, 22.32)	91.78	3.46(2.58)	11.04(6.46)	0	0	26	38.59(25.31, 58.85)	38.58(25.07, 59.38)	790.1	5.01(4.42)	32.2(22.62)	0	0	3	15.18(4.78, 48.19)	15.18(4.78, 48.25)	38.16	3.87(2.42)	14.62(5.56)	0.001	0.003
investigations	walking distance test abnormal	18	34.47(21.3, 55.77)	34.46(21.11, 56.25)	539.07	4.99(4.32)	31.84(21.29)	0	0	6	40.69(17.88, 92.6)	40.68(17.86, 92.66)	220.03	5.27(4.17)	38.6(19.4)	0	0	8	26.18(12.76, 53.72)	26.18(12.68, 54.07)	180.15	4.61(3.63)	24.41(13.38)	0	0	18	15.29(9.45, 24.73)	15.28(9.36, 24.94)	221.48	3.82(3.15)	14.17(9.47)	0	0	35	37.92(26.37, 54.52)	37.91(26.12, 55.02)	1047.15	4.99(4.48)	31.73(23.41)	0	0	9	32.16(16.27, 63.58)	32.15(16.19, 63.84)	249.62	4.89(3.96)	29.63(16.75)	0	0
investigations	cardiac pacemaker evaluation	3	304.42(68.13, 1360.24)	304.41(68.63, 1350.16)	518.43	7.45(5.71)	174.38(49.83)	0	0
investigations	haemodynamic test abnormal	5	63.42(24.71, 162.78)	63.42(24.75, 162.48)	265.67	5.78(4.54)	54.98(24.99)	0	0																									3	26.92(8.03, 90.27)	26.92(7.99, 90.75)	65.52	4.57(3.04)	23.68(8.61)	0	0.001
investigations	blood bilirubin	3	43.49(13.22, 143.05)	43.49(13.16, 143.76)	112.48	5.3(3.8)	39.38(14.54)	0	0																																	3	78.09(22.44, 271.74)	78.08(22.27, 273.73)	188	6.01(4.45)	64.48(22.71)	0	0
investigations	blood viscosity abnormal	4	39.6(14.18, 110.56)	39.6(14.29, 109.73)	137.12	5.18(3.85)	36.17(15.32)	0	0
investigations	sleep study	3	36.9(11.32, 120.32)	36.9(11.38, 119.61)	96.05	5.08(3.6)	33.91(12.61)	0	0																	6	36(14.98, 86.5)	36(14.9, 86.97)	170.15	4.91(3.75)	30.17(14.49)	0	0
investigations	liver function test	4	35.3(12.71, 98.05)	35.29(12.74, 97.79)	122.63	5.02(3.7)	32.55(13.84)	0	0
investigations	biopsy kidney	10	34.11(17.89, 65.04)	34.11(17.86, 65.13)	296.46	4.98(4.09)	31.54(18.38)	0	0																	8	12.41(6.06, 25.42)	12.41(6.01, 25.63)	78.54	3.55(2.57)	11.68(6.41)	0	0									3	14.77(4.66, 46.86)	14.77(4.65, 46.95)	37.02	3.83(2.38)	14.24(5.42)	0.001	0.004
investigations	aspiration bone marrow	4	30.07(10.89, 83.02)	30.07(10.85, 83.32)	104.64	4.81(3.49)	28.06(12)	0	0
investigations	prohormone brain natriuretic peptide increased	3	28.99(8.99, 93.54)	28.99(8.94, 93.97)	75.67	4.76(3.29)	27.13(10.18)	0	0.001
investigations	smooth muscle antibody positive	7	27.06(12.59, 58.16)	27.06(12.6, 58.12)	164.69	4.67(3.63)	25.43(13.41)	0	0
investigations	alanine aminotransferase	6	26.76(11.72, 61.14)	26.76(11.75, 60.95)	139.59	4.65(3.55)	25.17(12.61)	0	0
investigations	cardiac index decreased	3	23.88(7.45, 76.5)	23.88(7.51, 75.9)	62.1	4.5(3.03)	22.6(8.53)	0	0.001																									3	20.19(6.14, 66.42)	20.19(6.11, 66.74)	49.43	4.2(2.7)	18.34(6.77)	0.001	0.001
investigations	micrococcus test positive									5	281.71(100.42, 790.28)	281.66(99.67, 795.92)	1009.89	7.67(6.35)	203.7(85.93)	0	0
investigations	vascular resistance pulmonary increased									4	133.17(45.89, 386.47)	133.15(46.2, 383.71)	443.91	6.82(5.44)	112.82(46.26)	0	0									4	18.95(6.76, 53.09)	18.95(6.71, 53.55)	61.53	4.11(2.77)	17.24(7.28)	0	0
investigations	diagnostic procedure									5	81.38(32.3, 205.04)	81.37(32.39, 204.43)	357.21	6.2(4.98)	73.33(33.85)	0	0																	14	45.5(25.38, 81.56)	45.49(25.27, 81.9)	490.74	5.2(4.4)	36.84(22.61)	0	0
investigations	oxygen consumption									3	75.77(23.08, 248.74)	75.76(22.92, 250.43)	200.56	6.1(4.61)	68.75(25.43)	0	0	5	66.72(25.62, 173.75)	66.71(25.53, 174.3)	271.43	5.81(4.55)	56.11(25.19)	0	0	31	62.01(41.23, 93.28)	62(41.08, 93.57)	1383.9	5.54(4.97)	46.37(32.96)	0	0	13	25.79(14.45, 46.05)	25.79(14.32, 46.43)	272.49	4.51(3.71)	22.81(14.04)	0	0
investigations	biopsy lung									7	44.98(20.97, 96.5)	44.97(20.94, 96.58)	283.52	5.41(4.37)	42.42(22.4)	0	0	9	28.13(14.26, 55.49)	28.13(14.17, 55.86)	217.8	4.71(3.78)	26.09(14.78)	0	0	22	23.44(15.03, 36.54)	23.43(14.93, 36.77)	418.04	4.38(3.76)	20.85(14.38)	0	0	22	30.49(19.43, 47.84)	30.49(19.43, 47.86)	540.08	4.72(4.09)	26.38(18.1)	0	0	6	23.77(10.41, 54.28)	23.76(10.43, 54.12)	122.83	4.48(3.38)	22.37(11.21)	0	0
investigations	influenza b virus test positive									3	42.25(13.19, 135.31)	42.25(13.29, 134.29)	114.23	5.32(3.86)	40(15.1)	0	0
investigations	catheterisation cardiac									64	30.95(24.09, 39.76)	30.87(23.93, 39.83)	1775.37	4.89(4.53)	29.67(24.06)	0	0	169	43.63(37.17, 51.21)	43.49(37.18, 50.87)	6234.68	5.28(5.05)	38.76(33.9)	0	0	472	47.2(42.65, 52.24)	47.07(42.68, 51.92)	16872.97	5.23(5.09)	37.52(34.47)	0	0	204	24.07(20.8, 27.84)	24.03(20.95, 27.56)	3993.64	4.42(4.21)	21.43(18.96)	0	0	75	25.23(19.97, 31.89)	25.19(19.91, 31.87)	1629.59	4.56(4.23)	23.62(19.42)	0	0
investigations	oxygen consumption increased									23	24.43(16.12, 37.02)	24.41(16.17, 36.84)	499.74	4.56(3.98)	23.66(16.71)	0	0	56	30.01(22.84, 39.44)	29.98(22.79, 39.45)	1443.93	4.79(4.4)	27.67(22.02)	0	0	164	24.62(20.92, 28.99)	24.6(21.03, 28.78)	3266.91	4.44(4.21)	21.76(18.98)	0	0	195	33.04(28.37, 38.47)	32.99(28.2, 38.59)	5148.14	4.82(4.6)	28.22(24.85)	0	0	65	39.08(30.26, 50.49)	39.02(30.24, 50.34)	2175.17	5.14(4.78)	35.34(28.53)	0	0
investigations	catheterisation cardiac abnormal									3	24.41(7.73, 77.13)	24.41(7.68, 77.59)	65.18	4.56(3.12)	23.66(9.03)	0	0.001	6	28.13(12.24, 64.64)	28.13(12.35, 64.07)	145.2	4.71(3.59)	26.09(13.01)	0	0	13	19.83(11.18, 35.17)	19.83(11.23, 35.01)	209.39	4.17(3.37)	17.96(11.12)	0	0	12	26(14.22, 47.54)	26(14.16, 47.74)	253.45	4.52(3.69)	22.97(13.86)	0	0	3	20.63(6.45, 66.01)	20.63(6.49, 65.57)	53.02	4.29(2.83)	19.57(7.4)	0.001	0.002
investigations	carbon dioxide increased									14	22.01(12.93, 37.46)	22(12.96, 37.35)	272.47	4.42(3.68)	21.39(13.71)	0	0	20	15.92(10.17, 24.92)	15.91(10.14, 24.97)	267.25	3.93(3.3)	15.26(10.49)	0	0	50	14.18(10.63, 18.91)	14.17(10.56, 19.01)	567.54	3.72(3.31)	13.21(10.38)	0	0									13	12.88(7.41, 22.39)	12.87(7.43, 22.28)	137.5	3.64(2.87)	12.47(7.85)	0	0
respiratory, thoracic and mediastinal disorders	pulmonary hypertensive crisis	32	122.58(82.55, 182.03)	122.53(82.79, 181.34)	2962.82	6.56(6.01)	94.35(67.77)	0	0	24	298.17(185.49, 479.31)	297.89(186.11, 476.81)	5048.04	7.73(7.08)	212.04(142.54)	0	0	4	17.57(6.43, 47.97)	17.56(6.46, 47.71)	59.47	4.07(2.77)	16.77(7.23)	0	0	14	20.32(11.7, 35.32)	20.32(11.74, 35.18)	231.12	4.2(3.43)	18.36(11.56)	0	0									3	15.84(4.99, 50.34)	15.84(4.98, 50.35)	39.98	3.93(2.48)	15.22(5.79)	0.001	0.003
respiratory, thoracic and mediastinal disorders	pulmonary vein stenosis	7	69.3(31.09, 154.48)	69.3(31.03, 154.79)	402.47	5.89(4.81)	59.34(30.34)	0	0	16	293.11(164.13, 523.45)	292.93(162.7, 527.39)	3324.91	7.71(6.93)	209.52(128.97)	0	0
respiratory, thoracic and mediastinal disorders	pulmonary arterial hypertension	992	50.1(46.88, 53.53)	49.46(46.64, 52.46)	41994.87	5.47(5.37)	44.19(41.81)	0	0	385	84.06(75.59, 93.47)	82.8(75.07, 91.33)	27958.51	6.22(6.07)	74.49(68.16)	0	0	547	59.14(53.99, 64.77)	58.51(53.05, 64.53)	26463.67	5.65(5.52)	50.21(46.53)	0	0	1488	35.35(33.43, 37.38)	35.04(33.04, 37.16)	41196.79	4.88(4.8)	29.49(28.15)	0	0	1301	37.39(35.22, 39.69)	37.02(34.91, 39.26)	38119.25	4.96(4.87)	31.1(29.59)	0	0	444	57.32(51.84, 63.38)	56.69(51.4, 62.53)	21024.32	5.62(5.48)	49.19(45.22)	0	0
respiratory, thoracic and mediastinal disorders	portopulmonary hypertension	4	35.3(12.71, 98.05)	35.29(12.74, 97.79)	122.63	5.02(3.7)	32.55(13.84)	0	0	3	73.24(22.35, 240)	73.23(22.15, 242.06)	194.31	6.06(4.56)	66.66(24.69)	0	0	4	47.85(16.82, 136.12)	47.85(16.93, 135.22)	161.23	5.4(4.04)	42.17(17.58)	0	0	9	39.52(19.21, 81.3)	39.51(19.13, 81.59)	277.04	5.03(4.05)	32.58(17.81)	0	0	11	66.88(33.62, 133.06)	66.88(33.68, 132.81)	526.85	5.63(4.71)	49.62(27.91)	0	0	4	69.41(23.83, 202.23)	69.41(23.62, 203.98)	226.54	5.87(4.49)	58.46(23.89)	0	0
respiratory, thoracic and mediastinal disorders	pulmonary vascular resistance abnormality	4	33.13(11.96, 91.82)	33.13(11.96, 91.8)	115.25	4.94(3.62)	30.71(13.09)	0	0	3	91.55(27.57, 304.05)	91.54(27.69, 302.59)	238.8	6.35(4.84)	81.48(29.84)	0	0									4	15.65(5.63, 43.48)	15.65(5.65, 43.37)	50.48	3.86(2.53)	14.48(6.16)	0	0	7	37.7(16.74, 84.87)	37.69(16.87, 84.18)	208.37	4.98(3.89)	31.58(16.01)	0	0
respiratory, thoracic and mediastinal disorders	pulmonary veno-occlusive disease	30	34.03(23.44, 49.39)	34.01(23.44, 49.36)	886.95	4.98(4.45)	31.46(23.03)	0	0	10	35.05(18.58, 66.12)	35.04(18.71, 65.61)	315.58	5.07(4.19)	33.48(19.69)	0	0	12	21.24(11.86, 38.05)	21.24(11.8, 38.24)	218.08	4.33(3.52)	20.07(12.32)	0	0	30	15.48(10.66, 22.47)	15.47(10.66, 22.45)	374	3.84(3.31)	14.33(10.49)	0	0	31	20.58(14.2, 29.81)	20.57(14.17, 29.85)	520.44	4.22(3.7)	18.65(13.67)	0	0	19	44.4(27.58, 71.5)	44.38(27.73, 71.04)	718.2	5.31(4.64)	39.67(26.63)	0	0
respiratory, thoracic and mediastinal disorders	pulmonary hypertension	613	21.98(20.26, 23.85)	21.81(20.17, 23.59)	11557.43	4.38(4.26)	20.75(19.38)	0	0	252	30.72(27.07, 34.87)	30.43(27.05, 34.23)	6888.25	4.87(4.69)	29.25(26.31)	0	0	451	29.75(27.01, 32.77)	29.5(26.75, 32.54)	11446.85	4.77(4.63)	27.26(25.15)	0	0	1277	23.65(22.3, 25.07)	23.47(22.13, 24.89)	24312.35	4.38(4.3)	20.88(19.88)	0	0	792	20.07(18.65, 21.6)	19.95(18.45, 21.58)	12895.87	4.18(4.08)	18.14(17.05)	0	0	362	33.79(30.33, 37.65)	33.49(30.36, 36.94)	10452.28	4.94(4.79)	30.75(28.09)	0	0
respiratory, thoracic and mediastinal disorders	chronic respiratory failure	28	22.03(15.06, 32.23)	22.02(15.17, 31.96)	533.05	4.39(3.85)	20.94(15.23)	0	0	13	21.12(12.17, 36.66)	21.11(12.19, 36.55)	242.06	4.36(3.59)	20.55(12.95)	0	0	16	13.09(7.95, 21.57)	13.09(8.02, 21.37)	172.17	3.66(2.96)	12.65(8.33)	0	0	40	14.91(10.8, 20.59)	14.91(10.9, 20.4)	479.29	3.79(3.33)	13.84(10.57)	0	0
respiratory, thoracic and mediastinal disorders	systemic sclerosis pulmonary	5	75.17(28.95, 195.2)	75.16(28.77, 196.37)	308.71	5.99(4.74)	63.58(28.61)	0	0
respiratory, thoracic and mediastinal disorders	pulmonary artery aneurysm	8	46.39(22.32, 96.41)	46.39(22.46, 95.8)	318.83	5.38(4.39)	41.73(22.63)	0	0																	4	10.44(3.81, 28.59)	10.44(3.84, 28.37)	32.25	3.31(2)	9.92(4.27)	0.001	0.002	8	26.45(12.62, 55.44)	26.45(12.56, 55.7)	171.8	4.54(3.54)	23.32(12.55)	0	0
respiratory, thoracic and mediastinal disorders	pulmonary vein occlusion	4	46.39(16.49, 130.53)	46.39(16.42, 131.09)	159.41	5.38(4.04)	41.73(17.56)	0	0
respiratory, thoracic and mediastinal disorders	pulmonary artery dilatation	9	25.37(12.94, 49.75)	25.37(13.03, 49.4)	198.27	4.58(3.66)	23.93(13.62)	0	0									3	8.6(2.74, 27.04)	8.6(2.76, 26.8)	19.66	3.07(1.64)	8.42(3.23)	0.006	0.013									10	19.23(10.03, 36.87)	19.23(10.07, 36.72)	156.83	4.13(3.24)	17.54(10.18)	0	0
respiratory, thoracic and mediastinal disorders	pulmonary artery wall hypertrophy									3	313.89(81.16, 1213.92)	313.85(81.17, 1213.56)	654.89	7.78(6.13)	219.99(70.94)	0	0
respiratory, thoracic and mediastinal disorders	bronchopulmonary dysplasia									12	36.94(20.68, 65.98)	36.92(20.51, 66.47)	399.28	5.14(4.33)	35.2(21.66)	0	0
general disorders and administration site conditions	catheter site warmth	6	30.83(13.44, 70.7)	30.83(13.54, 70.22)	160.93	4.84(3.73)	28.72(14.34)	0	0	3	78.47(23.85, 258.14)	78.46(23.74, 259.35)	207.22	6.15(4.65)	70.97(26.2)	0	0									5	11.25(4.56, 27.77)	11.25(4.57, 27.71)	43.95	3.41(2.22)	10.65(5)	0	0	17	47.12(27.69, 80.18)	47.12(27.76, 79.99)	613.88	5.24(4.51)	37.89(24.29)	0	0	5	70.08(26.91, 182.52)	70.07(26.82, 183.07)	285.54	5.88(4.62)	58.93(26.46)	0	0
general disorders and administration site conditions	catheter site swelling	27	22.19(15.06, 32.69)	22.18(14.99, 32.83)	517.89	4.4(3.85)	21.09(15.25)	0	0	9	28.54(14.66, 55.56)	28.53(14.65, 55.55)	230.14	4.78(3.87)	27.5(15.75)	0	0																	63	29.85(22.88, 38.94)	29.83(22.67, 39.25)	1515.68	4.69(4.32)	25.89(20.73)	0	0	9	16.57(8.49, 32.31)	16.56(8.5, 32.25)	125.89	3.99(3.07)	15.89(9.08)	0	0
general disorders and administration site conditions	catheter site inflammation	17	22.12(13.58, 36.04)	22.12(13.55, 36.11)	325.02	4.39(3.71)	21.02(13.97)	0	0	6	29.3(12.95, 66.27)	29.29(12.86, 66.72)	157.66	4.82(3.73)	28.2(14.25)	0	0	5	12.05(4.94, 29.38)	12.04(4.98, 29.09)	48.94	3.55(2.37)	11.67(5.54)	0	0	18	10.66(6.63, 17.15)	10.66(6.66, 17.06)	148.73	3.34(2.67)	10.12(6.8)	0	0									4	12.15(4.49, 32.9)	12.15(4.47, 33.01)	39.6	3.56(2.27)	11.79(5.12)	0	0.001
general disorders and administration site conditions	catheter site induration	3	39.28(12.01, 128.49)	39.28(12.12, 127.32)	102.04	5.17(3.67)	35.9(13.32)	0	0																									4	25.13(8.85, 71.33)	25.13(8.89, 71.01)	81.77	4.48(3.13)	22.29(9.31)	0	0
general disorders and administration site conditions	catheter site vesicles									3	75.77(23.08, 248.74)	75.76(22.92, 250.43)	200.56	6.1(4.61)	68.75(25.43)	0	0									9	12.56(6.39, 24.69)	12.56(6.45, 24.46)	89.5	3.56(2.64)	11.8(6.71)	0	0	15	23.17(13.55, 39.62)	23.17(13.65, 39.33)	283.39	4.37(3.63)	20.74(13.24)	0	0	3	37.7(11.48, 123.76)	37.7(11.41, 124.62)	97.12	5.1(3.6)	34.26(12.67)	0	0
general disorders and administration site conditions	catheter site irritation									3	38.55(12.07, 123.09)	38.54(12.13, 122.5)	104.22	5.2(3.74)	36.67(13.88)	0	0																	26	27.53(18.24, 41.55)	27.53(18.24, 41.55)	579.98	4.59(4.01)	24.15(17.11)	0	0	7	48.14(21.88, 105.88)	48.13(21.98, 105.42)	285.35	5.41(4.35)	42.63(22.04)	0	0
general disorders and administration site conditions	catheter site erythema									25	38.26(25.59, 57.2)	38.22(25.32, 57.68)	861.25	5.18(4.62)	36.37(25.98)	0	0	15	11.15(6.66, 18.64)	11.14(6.69, 18.54)	134.17	3.44(2.72)	10.83(7.04)	0	0	69	10.52(8.25, 13.41)	10.52(8.32, 13.31)	561.45	3.32(2.97)	9.99(8.15)	0	0	140	26.63(22.31, 31.78)	26.6(22.3, 31.73)	3022.58	4.55(4.3)	23.43(20.21)	0	0	31	29.91(20.73, 43.14)	29.88(20.59, 43.36)	799.86	4.79(4.27)	27.69(20.38)	0	0
general disorders and administration site conditions	catheter site pruritus									7	35.36(16.56, 75.51)	35.35(16.46, 75.92)	222.91	5.08(4.05)	33.77(17.9)	0	0	6	14.26(6.3, 32.26)	14.26(6.26, 32.48)	71.04	3.78(2.69)	13.73(6.94)	0	0	43	12.8(9.39, 17.44)	12.79(9.35, 17.5)	436.48	3.59(3.15)	12.01(9.27)	0	0	82	28.53(22.62, 35.99)	28.51(22.53, 36.07)	1890.94	4.64(4.31)	24.9(20.5)	0	0	12	32.89(18.21, 59.38)	32.88(18.26, 59.2)	340.2	4.92(4.1)	30.24(18.44)	0	0
general disorders and administration site conditions	catheter site discharge									10	30.4(16.15, 57.23)	30.39(16.23, 56.9)	272.88	4.87(4)	29.22(17.21)	0	0	7	11.14(5.25, 23.65)	11.14(5.29, 23.46)	62.59	3.44(2.42)	10.82(5.77)	0	0	38	10.43(7.52, 14.46)	10.43(7.47, 14.55)	306.15	3.31(2.84)	9.91(7.54)	0	0	66	22.38(17.34, 28.89)	22.37(17.34, 28.86)	1204.54	4.33(3.97)	20.1(16.24)	0	0	14	27.58(16.02, 47.5)	27.58(15.93, 47.75)	333.34	4.68(3.93)	25.71(16.31)	0	0
general disorders and administration site conditions	concomitant disease aggravated									66	23.48(18.37, 30)	23.42(18.51, 29.63)	1372.61	4.51(4.15)	22.72(18.5)	0	0																									76	15.78(12.54, 19.86)	15.75(12.45, 19.93)	1006.66	3.92(3.59)	15.14(12.49)	0	0
general disorders and administration site conditions	catheter site rash									3	21.75(6.9, 68.59)	21.75(6.84, 69.13)	57.68	4.4(2.96)	21.15(8.09)	0	0.001																	43	33.78(24.41, 46.73)	33.77(24.2, 47.12)	1159.52	4.85(4.39)	28.79(21.94)	0	0	13	54.47(30.41, 97.56)	54.45(30.24, 98.03)	593.41	5.57(4.76)	47.5(29.17)	0	0
general disorders and administration site conditions	catheter site pain									16	19.7(11.99, 32.38)	19.69(12.06, 32.14)	276.47	4.26(3.57)	19.2(12.67)	0	0																	154	26.01(21.98, 30.79)	25.98(21.78, 30.99)	3251.35	4.52(4.28)	22.96(19.94)	0	0	34	25.83(18.24, 36.58)	25.81(18.14, 36.73)	757.28	4.6(4.1)	24.17(18.06)	0	0
cardiac disorders	right ventricular failure	499	54.71(49.82, 60.08)	54.36(49.29, 59.96)	23051.87	5.59(5.45)	48.06(44.43)	0	0	208	77.4(67.06, 89.33)	76.77(66.93, 88.06)	14081.43	6.12(5.92)	69.58(61.72)	0	0	190	36.25(31.21, 42.1)	36.11(30.87, 42.24)	5876.06	5.04(4.82)	32.8(28.94)	0	0	554	29.22(26.71, 31.97)	29.12(26.4, 32.12)	12952.54	4.66(4.53)	25.21(23.38)	0	0	458	31.86(28.85, 35.18)	31.75(28.79, 35.02)	11673.58	4.77(4.63)	27.31(25.14)	0	0	225	61.72(53.57, 71.1)	61.37(53.5, 70.39)	11436.81	5.72(5.52)	52.67(46.78)	0	0
cardiac disorders	cor pulmonale	40	33.08(23.97, 45.67)	33.07(24.17, 45.25)	1150.16	4.94(4.48)	30.65(23.4)	0	0	27	55.91(37.8, 82.71)	55.85(37.74, 82.65)	1351.5	5.7(5.15)	51.97(37.45)	0	0	33	38.57(26.91, 55.27)	38.54(27.08, 54.84)	1086.13	5.12(4.61)	34.79(25.75)	0	0	70	31.51(24.45, 40.63)	31.5(24.41, 40.64)	1759.44	4.75(4.39)	26.96(21.8)	0	0	28	19.92(13.49, 29.4)	19.91(13.45, 29.47)	454.92	4.18(3.63)	18.11(13.07)	0	0	8	16.02(7.89, 32.52)	16.02(7.91, 32.44)	107.9	3.94(2.98)	15.38(8.51)	0	0
cardiac disorders	cor pulmonale chronic	6	27.06(11.84, 61.84)	27.06(11.88, 61.64)	141.16	4.67(3.56)	25.43(12.74)	0	0	5	60.04(24.12, 149.43)	60.03(23.89, 150.81)	268.23	5.8(4.59)	55.55(25.9)	0	0									6	12.86(5.62, 29.44)	12.86(5.65, 29.29)	61.24	3.59(2.48)	12.07(6.03)	0	0	9	27.81(13.81, 55.99)	27.81(13.73, 56.32)	202.68	4.61(3.65)	24.36(13.56)	0	0
cardiac disorders	low cardiac output syndrome	10	34.4(18.04, 65.61)	34.4(18.02, 65.68)	298.93	4.99(4.1)	31.79(18.52)	0	0																																	4	12.25(4.52, 33.18)	12.25(4.51, 33.29)	39.98	3.57(2.28)	11.88(5.16)	0	0.001
cardiac disorders	acute right ventricular failure	7	30.55(14.17, 65.87)	30.55(14.22, 65.61)	186.08	4.83(3.79)	28.48(14.98)	0	0																	9	18.62(9.38, 36.99)	18.62(9.38, 36.97)	136.01	4.08(3.15)	16.97(9.56)	0	0									4	36.44(13.04, 101.86)	36.44(13.15, 100.97)	125.33	5.05(3.72)	33.22(14.06)	0	0
cardiac disorders	right ventricular dysfunction									14	30.53(17.88, 52.12)	30.51(17.97, 51.79)	383.66	4.87(4.13)	29.33(18.75)	0	0																									11	14.22(7.78, 25.97)	14.21(7.74, 26.09)	130.06	3.78(2.95)	13.72(8.29)	0	0
cardiac disorders	right ventricular dilatation									7	26.57(12.5, 56.48)	26.56(12.61, 55.94)	166.16	4.68(3.66)	25.67(13.65)	0	0																	25	19.97(13.22, 30.16)	19.96(13.23, 30.12)	407.23	4.18(3.6)	18.15(12.85)	0	0	9	17.17(8.8, 33.52)	17.17(8.82, 33.43)	130.89	4.04(3.12)	16.44(9.4)	0	0
musculoskeletal and connective tissue disorders	scleroderma	133	22.84(19.18, 27.21)	22.81(19.12, 27.21)	2625.75	4.44(4.19)	21.65(18.7)	0	0	29	31.36(21.62, 45.48)	31.32(21.58, 45.45)	816.41	4.91(4.38)	30.08(22.04)	0	0	48	27.23(20.3, 36.54)	27.21(20.28, 36.51)	1123.63	4.66(4.24)	25.3(19.78)	0	0	351	31.53(28.15, 35.32)	31.47(27.98, 35.4)	8813.67	4.75(4.59)	26.93(24.49)	0	0									17	12.42(7.66, 20.14)	12.41(7.6, 20.26)	172.54	3.59(2.91)	12.04(8.03)	0	0
musculoskeletal and connective tissue disorders	sclerodactylia	4	36.9(13.26, 102.7)	36.9(13.32, 102.25)	128.06	5.08(3.76)	33.91(14.4)	0	0
musculoskeletal and connective tissue disorders	systemic scleroderma									5	24.75(10.15, 60.34)	24.74(10.24, 59.77)	110.18	4.58(3.41)	23.96(11.37)	0	0																									8	20.11(9.87, 40.98)	20.1(9.93, 40.7)	137.64	4.26(3.29)	19.11(10.53)	0	0
musculoskeletal and connective tissue disorders	clubbing									5	24.25(9.95, 59.12)	24.25(10.04, 58.58)	107.88	4.55(3.38)	23.5(11.15)	0	0
injury, poisoning and procedural complications	tracheostomy malfunction	11	59.54(31.62, 112.11)	59.53(31.79, 111.46)	552.04	5.7(4.83)	52.04(30.65)	0	0	7	59.62(27.59, 128.83)	59.61(27.76, 128.02)	373.01	5.79(4.74)	55.2(28.97)	0	0
injury, poisoning and procedural complications	graft haemorrhage	3	50.74(15.28, 168.5)	50.74(15.35, 167.72)	130.01	5.5(3.99)	45.21(16.56)	0	0
injury, poisoning and procedural complications	gastrostomy tube site complication									5	49.49(20.01, 122.43)	49.48(20.08, 121.9)	222.47	5.54(4.34)	46.41(21.75)	0	0
injury, poisoning and procedural complications	dialysis related complication									5	25.97(10.64, 63.38)	25.97(10.54, 63.98)	115.93	4.65(3.47)	25.11(11.91)	0	0	4	9.77(3.62, 26.4)	9.77(3.6, 26.55)	30.63	3.25(1.97)	9.53(4.15)	0.001	0.002	11	13.38(7.25, 24.69)	13.38(7.29, 24.57)	117.27	3.65(2.8)	12.52(7.5)	0	0
infections and infestations	tracheostomy infection	6	55.35(23.59, 129.89)	55.35(23.37, 131.12)	281.77	5.61(4.47)	48.83(23.92)	0	0	6	91.56(39.18, 213.96)	91.54(39.41, 212.63)	477.6	6.35(5.21)	81.48(40.05)	0	0
infections and infestations	administration site infection	4	32.47(11.73, 89.91)	32.47(11.72, 89.97)	112.97	4.91(3.59)	30.14(12.85)	0	0																	4	14.4(5.2, 39.87)	14.4(5.2, 39.9)	46.19	3.75(2.42)	13.41(5.72)	0	0.001
infections and infestations	tracheitis									13	31.54(18.1, 54.96)	31.52(18.21, 54.57)	368.37	4.92(4.15)	30.26(19.02)	0	0
infections and infestations	catheter site cellulitis									3	24.69(7.81, 78.01)	24.68(7.76, 78.44)	65.95	4.58(3.14)	23.91(9.13)	0	0.001
congenital, familial and genetic disorders	right-to-left cardiac shunt	18	71.64(43.4, 118.25)	71.63(43.03, 119.24)	1065.5	5.93(5.23)	61.03(40.13)	0	0	7	80.12(36.71, 174.84)	80.1(36.57, 175.44)	492.86	6.18(5.12)	72.3(37.63)	0	0									7	11.15(5.2, 23.93)	11.15(5.19, 23.95)	60.91	3.4(2.37)	10.56(5.57)	0	0	12	20.94(11.53, 38.02)	20.94(11.63, 37.7)	205.08	4.24(3.42)	18.95(11.5)	0	0	4	21.76(7.93, 59.67)	21.75(8, 59.1)	74.74	4.36(3.06)	20.59(8.85)	0	0
congenital, familial and genetic disorders	hereditary haemorrhagic telangiectasia	4	31.22(11.29, 86.33)	31.22(11.27, 86.51)	108.66	4.86(3.54)	29.06(12.41)	0	0									3	49.56(14.78, 166.16)	49.56(14.7, 167.07)	124.89	5.44(3.92)	43.49(15.8)	0	0	9	36.82(17.98, 75.43)	36.82(17.83, 76.04)	260.36	4.94(3.97)	30.74(16.87)	0	0
congenital, familial and genetic disorders	sickle cell anaemia									10	37.19(19.7, 70.21)	37.17(19.85, 69.6)	335	5.15(4.27)	35.43(20.82)	0	0	17	34.5(20.95, 56.79)	34.49(21.13, 56.3)	502.78	4.98(4.28)	31.46(20.73)	0	0	58	34.02(25.69, 45.04)	34.01(25.85, 44.75)	1562.91	4.85(4.45)	28.76(22.74)	0	0
congenital, familial and genetic disorders	congenital diaphragmatic hernia									4	26.88(9.91, 72.91)	26.87(9.89, 73.01)	96.12	4.7(3.41)	25.96(11.26)	0	0
hepatobiliary disorders	hepatic vein dilatation	3	55.35(16.57, 184.93)	55.35(16.42, 186.58)	140.89	5.61(4.09)	48.83(17.79)	0	0
hepatobiliary disorders	hepatic ischaemia									4	25.26(9.32, 68.44)	25.25(9.29, 68.61)	90.06	4.61(3.32)	24.44(10.62)	0	0
vascular disorders	inferior vena cava dilatation	3	22.14(6.93, 70.77)	22.14(6.97, 70.37)	57.42	4.4(2.93)	21.05(7.96)	0	0.001
skin and subcutaneous tissue disorders	scleroderma associated digital ulcer	5	156.12(55.66, 437.93)	156.11(55.24, 441.14)	556.53	6.82(5.5)	113.02(47.68)	0	0	4	976.57(218.55, 4363.69)	976.42(220.15, 4330.74)	1670.43	8.71(7.1)	419.04(119.74)	0	0									3	36(10.42, 124.36)	36(10.47, 123.76)	85.07	4.91(3.36)	30.17(10.69)	0	0
renal and urinary disorders	scleroderma renal crisis	17	42.87(26, 70.67)	42.86(26.26, 69.96)	628.6	5.28(4.58)	38.86(25.58)	0	0	3	19.79(6.29, 62.32)	19.79(6.23, 62.9)	52.12	4.27(2.83)	19.3(7.39)	0.001	0.002
pregnancy, puerperium and perinatal conditions	live birth									4	26.16(9.65, 70.92)	26.15(9.62, 71.05)	93.43	4.66(3.37)	25.29(10.98)	0	0
metabolism and nutrition disorders	feeding intolerance									4	24.21(8.94, 65.56)	24.21(8.91, 65.78)	86.15	4.55(3.26)	23.47(10.2)	0	0
gastrointestinal disorders	protein-losing gastroenteropathy	12	28.82(16.05, 51.77)	28.82(16.01, 51.89)	300.89	4.75(3.94)	26.98(16.53)	0	0																																	7	17.47(8.18, 37.3)	17.47(8.13, 37.52)	103.72	4.06(3.04)	16.72(8.86)	0	0
blood and lymphatic system disorders	deficiency anaemia	3	23.42(7.31, 74.98)	23.42(7.37, 74.44)	60.87	4.47(3.01)	22.19(8.38)	0	0.001
surgical and medical procedures	swan ganz catheter placement																	3	260.18(58.23, 1162.57)	260.17(58.66, 1153.94)	442.58	7.22(5.49)	149.1(42.61)	0	0	3	135.01(30.22, 603.24)	135.01(30.44, 598.81)	228.02	6.28(4.55)	77.57(22.17)	0	0
surgical and medical procedures	life support																	16	40.23(23.97, 67.52)	40.22(24.16, 66.95)	548.34	5.18(4.45)	36.14(23.44)	0	0	22	21.41(13.76, 33.31)	21.41(13.64, 33.6)	382.48	4.27(3.64)	19.24(13.29)	0	0
surgical and medical procedures	central venous catheterisation																	62	28.41(21.92, 36.81)	28.37(21.99, 36.6)	1513.63	4.72(4.35)	26.3(21.18)	0	0	181	20.8(17.83, 24.26)	20.78(17.76, 24.31)	3055.21	4.23(4.01)	18.73(16.47)	0	0
surgical and medical procedures	dialysis																	174	12.07(10.38, 14.04)	12.03(10.28, 14.07)	1701.75	3.54(3.33)	11.66(10.28)	0	0	363	14.75(13.26, 16.42)	14.72(13.35, 16.24)	4292.87	3.77(3.62)	13.69(12.51)	0	0
surgical and medical procedures	heart valve replacement																	16	9.84(5.99, 16.18)	9.84(6.03, 16.06)	123.58	3.26(2.57)	9.6(6.33)	0	0	54	17.61(13.32, 23.3)	17.61(13.38, 23.17)	770.6	4.01(3.61)	16.13(12.77)	0	0
surgical and medical procedures	paracentesis																	9	14.87(7.63, 28.98)	14.87(7.64, 28.96)	111.62	3.84(2.92)	14.3(8.18)	0	0	19	11.44(7.19, 18.19)	11.44(7.15, 18.31)	170.18	3.43(2.78)	10.81(7.34)	0	0	50	42.08(30.97, 57.19)	42.07(30.75, 57.57)	1638.82	5.11(4.68)	34.57(26.75)	0	0	22	47.74(30.61, 74.47)	47.72(30.4, 74.9)	889.75	5.4(4.78)	42.31(29.17)	0	0
surgical and medical procedures	heart valve operation																	4	8.73(3.24, 23.54)	8.73(3.21, 23.72)	26.69	3.09(1.81)	8.54(3.72)	0.001	0.004	12	11.93(6.65, 21.41)	11.93(6.63, 21.48)	112.74	3.49(2.68)	11.25(6.9)	0	0									6	16.44(7.26, 37.26)	16.44(7.22, 37.45)	83.24	3.98(2.88)	15.77(7.95)	0	0
surgical and medical procedures	endotracheal intubation																	25	8.06(5.42, 11.98)	8.05(5.44, 11.91)	150.92	2.98(2.42)	7.89(5.66)	0	0	63	10.5(8.15, 13.54)	10.5(8.14, 13.55)	511.7	3.32(2.96)	9.98(8.07)	0	0
surgical and medical procedures	laryngeal operation																	3	54.78(16.21, 185.11)	54.77(16.25, 184.63)	136.78	5.57(4.04)	47.44(17.13)	0	0
surgical and medical procedures	immunoglobulin therapy																	3	47.31(14.16, 158.06)	47.3(14.03, 159.45)	119.66	5.38(3.86)	41.75(15.21)	0	0
surgical and medical procedures	elective surgery																	3	23.13(7.19, 74.42)	23.13(7.14, 74.97)	59.54	4.44(2.97)	21.74(8.18)	0	0.001
surgical and medical procedures	chest tube insertion																	5	22.82(9.23, 56.42)	22.82(9.26, 56.22)	97.89	4.42(3.23)	21.47(10.07)	0	0									5	20.49(8.14, 51.56)	20.49(8.16, 51.48)	83.59	4.22(3)	18.58(8.58)	0	0
surgical and medical procedures	liver transplant																	60	15.07(11.63, 19.51)	15.05(11.66, 19.42)	754.3	3.85(3.48)	14.47(11.65)	0	0																	46	15.85(11.79, 21.29)	15.83(11.8, 21.24)	612.44	3.93(3.51)	15.21(11.88)	0	0
surgical and medical procedures	infusion																	4	12.17(4.49, 32.99)	12.17(4.48, 33.07)	39.63	3.56(2.27)	11.79(5.12)	0	0.001
surgical and medical procedures	fistula repair																	3	10.73(3.4, 33.85)	10.73(3.38, 34.1)	25.67	3.38(1.94)	10.44(3.99)	0.003	0.008
surgical and medical procedures	mineral supplementation																	3	10.2(3.24, 32.16)	10.2(3.21, 32.42)	24.19	3.31(1.87)	9.94(3.8)	0.004	0.009									38	30.88(21.91, 43.52)	30.87(22.12, 43.08)	943.71	4.74(4.25)	26.67(20.01)	0	0	5	19.18(7.8, 47.15)	19.18(7.79, 47.25)	81.85	4.19(3)	18.27(8.61)	0	0
surgical and medical procedures	lung operation																	8	10.17(5.03, 20.54)	10.17(5.02, 20.59)	64.23	3.31(2.35)	9.9(5.5)	0	0																	14	21.53(12.56, 36.92)	21.53(12.68, 36.55)	258.72	4.35(3.6)	20.38(12.98)	0	0
surgical and medical procedures	gastric bypass																	7	7.99(3.78, 16.9)	7.99(3.79, 16.83)	41.83	2.97(1.96)	7.83(4.18)	0	0
surgical and medical procedures	central venous catheter removal																	3	7.88(2.51, 24.76)	7.88(2.53, 24.56)	17.63	2.95(1.52)	7.73(2.97)	0.007	0.016
surgical and medical procedures	cardiac pacemaker insertion																	50	7.88(5.95, 10.43)	7.87(5.98, 10.35)	293.39	2.95(2.55)	7.72(6.11)	0	0
surgical and medical procedures	contraception																									5	56.25(20.61, 153.56)	56.25(20.7, 152.84)	206.74	5.43(4.13)	43.1(18.6)	0	0
surgical and medical procedures	cardiac pacemaker adjustment																									3	54(14.86, 196.23)	54(14.81, 196.88)	120.05	5.38(3.78)	41.77(14.19)	0	0
surgical and medical procedures	cranial operation																									4	27.69(9.67, 79.35)	27.69(9.61, 79.8)	89.2	4.59(3.23)	24.13(10)	0	0	3	22.62(6.83, 74.91)	22.62(6.84, 74.77)	55.34	4.34(2.84)	20.3(7.45)	0	0.001
surgical and medical procedures	respiratory therapy																									6	26.34(11.18, 62.05)	26.34(11.12, 62.4)	127.61	4.53(3.39)	23.11(11.28)	0	0
surgical and medical procedures	extubation																									5	22.5(8.88, 57.01)	22.5(8.96, 56.53)	91.31	4.33(3.1)	20.11(9.24)	0	0
surgical and medical procedures	pericardial excision																									5	20.46(8.11, 51.59)	20.46(8.14, 51.4)	83.08	4.21(2.99)	18.47(8.52)	0	0	6	35.34(14.78, 84.52)	35.34(14.92, 83.71)	168.58	4.9(3.74)	29.92(14.42)	0	0
surgical and medical procedures	catheter placement																									90	19.27(15.51, 23.95)	19.26(15.52, 23.89)	1407.78	4.13(3.82)	17.5(14.59)	0	0	81	22.46(17.84, 28.29)	22.45(17.74, 28.4)	1483.39	4.33(4.01)	20.17(16.63)	0	0
surgical and medical procedures	fluid intake restriction																									4	16.36(5.88, 45.55)	16.36(5.9, 45.33)	52.89	3.91(2.59)	15.08(6.41)	0	0	3	17.13(5.25, 55.87)	17.13(5.28, 55.52)	41.78	3.98(2.49)	15.79(5.87)	0.001	0.002
surgical and medical procedures	ear tube insertion																									11	16.23(8.76, 30.08)	16.23(8.84, 29.8)	144.21	3.9(3.05)	14.97(8.93)	0	0
surgical and medical procedures	drug therapy																									6	15.65(6.8, 36.05)	15.65(6.74, 36.35)	75.72	3.86(2.74)	14.48(7.2)	0	0	5	17.45(6.98, 43.63)	17.45(6.95, 43.84)	70.97	4.01(2.79)	16.06(7.46)	0	0
surgical and medical procedures	intra-uterine contraceptive device insertion																									4	15.32(5.52, 42.52)	15.32(5.53, 42.45)	49.34	3.83(2.5)	14.2(6.04)	0	0
surgical and medical procedures	implantable cardiac monitor insertion																									4	15.32(5.52, 42.52)	15.32(5.53, 42.45)	49.34	3.83(2.5)	14.2(6.04)	0	0
investigations	pulmonary arterial pressure decreased																	4	43.36(15.34, 122.63)	43.36(15.34, 122.53)	147.15	5.27(3.93)	38.65(16.2)	0	0	7	35(15.58, 78.66)	35(15.67, 78.17)	193.57	4.88(3.79)	29.47(14.97)	0	0	4	20.38(7.26, 57.17)	20.37(7.21, 57.56)	66.51	4.21(2.87)	18.48(7.8)	0	0	3	37.7(11.48, 123.76)	37.7(11.41, 124.62)	97.12	5.1(3.6)	34.26(12.67)	0	0
investigations	oxygen saturation abnormal																	27	12.03(8.2, 17.66)	12.02(8.12, 17.79)	263.74	3.54(3)	11.65(8.45)	0	0	90	12.71(10.27, 15.74)	12.71(10.24, 15.77)	906.7	3.58(3.27)	11.93(9.98)	0	0
investigations	oxygen saturation increased																	5	14.22(5.81, 34.77)	14.22(5.77, 35.03)	59.02	3.78(2.59)	13.7(6.48)	0	0
investigations	bronchoscopy																	3	12.69(4.01, 40.17)	12.69(3.99, 40.33)	31.17	3.62(2.17)	12.28(4.68)	0.002	0.005
investigations	endoscopy																	6	12.62(5.59, 28.49)	12.61(5.54, 28.72)	61.91	3.61(2.52)	12.21(6.17)	0	0
investigations	aspiration pleural cavity																	9	10.66(5.49, 20.69)	10.66(5.47, 20.76)	76.4	3.37(2.47)	10.37(5.95)	0	0									46	33.48(24.47, 45.82)	33.47(24.46, 45.8)	1230.58	4.84(4.39)	28.58(21.98)	0	0	25	41.81(27.64, 63.26)	41.79(27.69, 63.07)	892.91	5.23(4.65)	37.59(26.59)	0	0
investigations	colonoscopy																	19	10.45(6.62, 16.49)	10.45(6.66, 16.4)	157.54	3.35(2.7)	10.17(6.94)	0	0
investigations	ammonia abnormal																	4	8.62(3.2, 23.25)	8.62(3.17, 23.42)	26.29	3.08(1.79)	8.43(3.68)	0.001	0.004
investigations	oxygen saturation decreased																	419	8.36(7.58, 9.21)	8.3(7.53, 9.15)	2629.58	3.02(2.88)	8.13(7.49)	0	0
investigations	pregnancy test																									4	65.46(20.84, 205.58)	65.46(21, 204.02)	186.19	5.59(4.14)	48.27(18.53)	0	0
investigations	pulmonary arterial pressure																									4	27.69(9.67, 79.35)	27.69(9.61, 79.8)	89.2	4.59(3.23)	24.13(10)	0	0	3	26.92(8.03, 90.27)	26.92(7.99, 90.75)	65.52	4.57(3.04)	23.68(8.61)	0	0.001
investigations	echocardiogram																									9	25.72(12.79, 51.71)	25.72(12.7, 52.08)	187.06	4.5(3.55)	22.63(12.61)	0	0
investigations	blood carbon monoxide increased																									4	21.82(7.73, 61.59)	21.82(7.72, 61.66)	70.87	4.29(2.95)	19.57(8.21)	0	0
investigations	intracardiac pressure increased																									5	19.57(7.77, 49.24)	19.57(7.79, 49.17)	79.45	4.15(2.93)	17.75(8.2)	0	0	7	29.98(13.51, 66.57)	29.98(13.42, 66.96)	169.2	4.7(3.63)	26.01(13.34)	0	0	3	60.74(17.89, 206.2)	60.73(18.02, 204.72)	151.07	5.71(4.17)	52.2(18.77)	0	0
investigations	human chorionic gonadotropin positive																									4	15.65(5.63, 43.48)	15.65(5.65, 43.37)	50.48	3.86(2.53)	14.48(6.16)	0	0
investigations	cardiac output increased																									7	12.86(5.97, 27.68)	12.86(5.99, 27.62)	71.44	3.59(2.56)	12.07(6.35)	0	0	11	26.24(13.97, 49.32)	26.24(14.01, 49.13)	234.44	4.53(3.66)	23.16(13.66)	0	0
investigations	brain natriuretic peptide abnormal																									6	12.71(5.55, 29.08)	12.71(5.58, 28.95)	60.44	3.58(2.47)	11.93(5.97)	0	0	7	17.59(8.11, 38.17)	17.59(8.03, 38.53)	100.18	4.02(2.97)	16.17(8.46)	0	0	3	13.84(4.37, 43.83)	13.84(4.35, 43.99)	34.42	3.74(2.29)	13.37(5.09)	0.002	0.004
investigations	pregnancy test negative																									5	12.5(5.05, 30.95)	12.5(5.07, 30.79)	49.47	3.56(2.36)	11.75(5.51)	0	0
investigations	carbon dioxide abnormal																									10	11.77(6.21, 22.31)	11.77(6.16, 22.47)	92.46	3.47(2.59)	11.1(6.5)	0	0
respiratory, thoracic and mediastinal disorders	bendopnoea																	6	35.89(15.48, 83.18)	35.89(15.45, 83.37)	184.4	5.03(3.9)	32.61(16.14)	0	0	19	43.3(26.24, 71.45)	43.29(26.01, 72.06)	632.81	5.13(4.44)	35.09(23.08)	0	0									3	17.92(5.62, 57.12)	17.92(5.64, 56.96)	45.68	4.1(2.64)	17.13(6.49)	0.001	0.002
respiratory, thoracic and mediastinal disorders	ventilation perfusion mismatch																	11	54.52(28.87, 102.96)	54.51(29.11, 102.06)	499.36	5.56(4.69)	47.24(27.75)	0	0	19	30.82(18.94, 50.13)	30.81(18.88, 50.29)	467.95	4.73(4.05)	26.45(17.61)	0	0									9	55.6(27.57, 112.12)	55.58(27.45, 112.55)	418.58	5.6(4.64)	48.36(26.89)	0	0
respiratory, thoracic and mediastinal disorders	lower respiratory tract inflammation																	3	13.88(4.38, 44)	13.88(4.37, 44.12)	34.46	3.74(2.29)	13.38(5.09)	0.002	0.004	9	10.73(5.48, 21.02)	10.73(5.51, 20.89)	74.93	3.35(2.43)	10.18(5.8)	0	0
respiratory, thoracic and mediastinal disorders	nasal congestion																	494	11.7(10.69, 12.8)	11.6(10.52, 12.79)	4631.94	3.49(3.36)	11.25(10.44)	0	0	1938	11.51(10.99, 12.05)	11.38(10.94, 11.83)	17285.02	3.43(3.36)	10.77(10.36)	0	0
respiratory, thoracic and mediastinal disorders	nocturnal dyspnoea																	14	12.02(7.06, 20.49)	12.02(7.08, 20.4)	136.72	3.54(2.8)	11.65(7.46)	0	0	37	11.05(7.93, 15.4)	11.05(7.92, 15.42)	318.49	3.39(2.92)	10.46(7.93)	0	0
respiratory, thoracic and mediastinal disorders	lower respiratory tract congestion																	14	9.7(5.7, 16.49)	9.69(5.71, 16.45)	106.19	3.24(2.5)	9.46(6.06)	0	0	58	12.33(9.45, 16.09)	12.33(9.37, 16.22)	564.96	3.54(3.16)	11.6(9.29)	0	0
respiratory, thoracic and mediastinal disorders	allergic respiratory symptom																	3	15.53(4.89, 49.39)	15.53(4.89, 49.36)	39.04	3.9(2.44)	14.91(5.66)	0.001	0.003
respiratory, thoracic and mediastinal disorders	laryngeal pain																	4	14.02(5.16, 38.09)	14.02(5.16, 38.1)	46.47	3.76(2.46)	13.51(5.85)	0	0.001
respiratory, thoracic and mediastinal disorders	upper respiratory tract congestion																	26	11.81(7.99, 17.46)	11.81(7.98, 17.48)	248.69	3.52(2.96)	11.45(8.25)	0	0
respiratory, thoracic and mediastinal disorders	dyspnoea exertional																	312	8.99(8.03, 10.06)	8.94(7.95, 10.06)	2145.83	3.13(2.97)	8.74(7.95)	0	0																	319	11.42(10.21, 12.77)	11.33(10.07, 12.74)	2916.14	3.46(3.3)	11.02(10.03)	0	0
respiratory, thoracic and mediastinal disorders	pulmonary capillary haemangiomatosis																									3	31.77(9.31, 108.4)	31.77(9.24, 109.22)	75.98	4.76(3.22)	27.15(9.72)	0	0
general disorders and administration site conditions	oedema																	711	16.86(15.63, 18.18)	16.63(15.38, 17.99)	9978.62	3.99(3.88)	15.92(14.94)	0	0	1985	14.57(13.91, 15.25)	14.4(13.85, 14.98)	22940.66	3.75(3.68)	13.41(12.9)	0	0
general disorders and administration site conditions	unevaluable event																	650	9.71(8.98, 10.51)	9.6(8.88, 10.38)	4880.92	3.23(3.12)	9.37(8.78)	0	0	2208	11.11(10.64, 11.6)	10.97(10.55, 11.41)	18888.36	3.38(3.32)	10.4(10.03)	0	0
general disorders and administration site conditions	exercise tolerance decreased																	61	9.48(7.35, 12.22)	9.47(7.34, 12.22)	449.76	3.21(2.84)	9.24(7.47)	0	0	139	10.84(9.14, 12.87)	10.84(9.09, 12.93)	1170.7	3.36(3.12)	10.28(8.91)	0	0
general disorders and administration site conditions	infusion site vesicles																	6	16.92(7.46, 38.41)	16.92(7.43, 38.54)	85.7	4.02(2.92)	16.18(8.15)	0	0
general disorders and administration site conditions	vascular device occlusion																	3	12.85(4.06, 40.68)	12.85(4.04, 40.84)	31.61	3.64(2.19)	12.42(4.74)	0.002	0.005
general disorders and administration site conditions	infusion site pain																	64	8.6(6.71, 11.02)	8.59(6.66, 11.08)	419.01	3.07(2.72)	8.41(6.83)	0	0
general disorders and administration site conditions	infusion site irritation																	6	8.1(3.6, 18.2)	8.1(3.63, 18.09)	36.48	2.99(1.91)	7.94(4.03)	0	0
general disorders and administration site conditions	infusion site erythema																	39	8.04(5.86, 11.05)	8.04(5.88, 11)	234.93	2.98(2.53)	7.88(6.04)	0	0
general disorders and administration site conditions	administration site discharge																									3	16.36(5.02, 53.36)	16.36(5.05, 53.03)	39.67	3.91(2.43)	15.08(5.61)	0.001	0.002
general disorders and administration site conditions	catheter site erosion																									3	12(3.73, 38.62)	12(3.7, 38.9)	28.36	3.5(2.03)	11.31(4.25)	0.002	0.005	6	35.34(14.78, 84.52)	35.34(14.92, 83.71)	168.58	4.9(3.74)	29.92(14.42)	0	0
congenital, familial and genetic disorders	sickle cell disease																	9	19.16(9.79, 37.48)	19.15(9.83, 37.29)	146.75	4.19(3.27)	18.2(10.38)	0	0																	7	15.46(7.26, 32.94)	15.46(7.2, 33.2)	90.81	3.89(2.87)	14.87(7.9)	0	0
congenital, familial and genetic disorders	arteriovenous malformation																	8	8.81(4.37, 17.77)	8.81(4.35, 17.84)	54.02	3.11(2.15)	8.62(4.79)	0	0
congenital, familial and genetic disorders	anomalous pulmonary venous connection																									5	11.39(4.61, 28.13)	11.39(4.62, 28.06)	44.58	3.43(2.24)	10.77(5.06)	0	0
congenital, familial and genetic disorders	gastrointestinal arteriovenous malformation																									7	11.35(5.29, 24.37)	11.35(5.28, 24.38)	62.16	3.42(2.39)	10.74(5.67)	0	0	9	22.03(11.04, 43.94)	22.03(11.09, 43.75)	161.76	4.31(3.37)	19.83(11.13)	0	0
cardiac disorders	cor pulmonale acute																	7	28.91(13.37, 62.51)	28.91(13.46, 62.09)	174.09	4.74(3.7)	26.76(14.04)	0	0	11	13.66(7.4, 25.21)	13.66(7.44, 25.08)	119.92	3.67(2.83)	12.76(7.64)	0	0
cardiac disorders	chronic left ventricular failure																	4	7.98(2.96, 21.49)	7.97(2.93, 21.66)	23.85	2.97(1.68)	7.82(3.41)	0.002	0.005
cardiac disorders	chronic right ventricular failure																									3	28.42(8.41, 96.05)	28.42(8.43, 95.8)	68.55	4.63(3.09)	24.68(8.91)	0	0.001
injury, poisoning and procedural complications	arteriovenous fistula site haemorrhage																	3	13.69(4.32, 43.41)	13.69(4.31, 43.51)	33.96	3.72(2.27)	13.21(5.03)	0.002	0.004
injury, poisoning and procedural complications	complications of transplanted liver																	4	10.36(3.83, 28)	10.35(3.81, 28.12)	32.83	3.33(2.05)	10.08(4.39)	0.001	0.002
injury, poisoning and procedural complications	pulmonary contusion																	3	9.91(3.15, 31.23)	9.91(3.12, 31.5)	23.37	3.27(1.83)	9.66(3.7)	0.004	0.009
infections and infestations	infusion site infection																	23	17.86(11.74, 27.15)	17.85(11.83, 26.94)	347.92	4.09(3.5)	17.02(11.99)	0	0
infections and infestations	clostridial sepsis																	3	12.54(3.96, 39.68)	12.54(3.95, 39.86)	30.74	3.6(2.16)	12.14(4.63)	0.002	0.005
infections and infestations	infusion site abscess																	3	9.82(3.12, 30.93)	9.82(3.09, 31.21)	23.1	3.26(1.82)	9.58(3.67)	0.004	0.01
musculoskeletal and connective tissue disorders	pain in jaw																	152	9.86(8.39, 11.59)	9.83(8.4, 11.5)	1173.02	3.26(3.03)	9.59(8.38)	0	0																	168	14.75(12.64, 17.21)	14.69(12.56, 17.18)	2061.08	3.82(3.6)	14.16(12.44)	0	0
musculoskeletal and connective tissue disorders	crest syndrome																									17	18.78(11.39, 30.94)	18.77(11.5, 30.64)	259.04	4.1(3.4)	17.1(11.25)	0	0
metabolism and nutrition disorders	fluid retention																	1006	24.3(22.78, 25.92)	23.83(22.47, 25.27)	20610.45	4.48(4.39)	22.37(21.19)	0	0	2777	20.47(19.67, 21.29)	20.13(19.36, 20.93)	45459.74	4.19(4.13)	18.21(17.62)	0	0									613	17.85(16.45, 19.37)	17.59(16.26, 19.02)	9157.34	4.07(3.95)	16.82(15.71)	0	0
metabolism and nutrition disorders	hypervolaemia																									121	12.02(9.99, 14.44)	12.01(10.07, 14.33)	1144.66	3.5(3.24)	11.32(9.7)	0	0
gastrointestinal disorders	intra-abdominal fluid collection																	23	13.06(8.61, 19.81)	13.06(8.65, 19.71)	246.82	3.66(3.07)	12.62(8.91)	0	0
gastrointestinal disorders	dental pulp disorder																									4	12.86(4.66, 35.46)	12.86(4.64, 35.63)	40.83	3.59(2.28)	12.07(5.16)	0	0.001
nervous system disorders	dizziness exertional																	6	8.36(3.72, 18.79)	8.36(3.74, 18.67)	37.96	3.03(1.95)	8.19(4.16)	0	0																	7	11.98(5.64, 25.43)	11.98(5.69, 25.23)	68.17	3.54(2.52)	11.63(6.19)	0	0
hepatobiliary disorders	chronic hepatic failure																	13	16.46(9.44, 28.72)	16.46(9.51, 28.5)	180.2	3.98(3.2)	15.76(9.89)	0	0																	7	14.02(6.59, 29.82)	14.01(6.52, 30.09)	81.47	3.76(2.74)	13.53(7.2)	0	0
surgical and medical procedures	oesophageal variceal ligation																																	3	26.92(8.03, 90.27)	26.92(7.99, 90.75)	65.52	4.57(3.04)	23.68(8.61)	0	0.001	5	72.89(27.9, 190.41)	72.88(27.89, 190.42)	295.38	5.93(4.67)	60.9(27.27)	0	0
surgical and medical procedures	oxygen therapy																																	92	23.74(19.11, 29.49)	23.72(19.12, 29.43)	1778.32	4.4(4.1)	21.18(17.66)	0	0	28	22.79(15.56, 33.39)	22.77(15.69, 33.04)	548.64	4.43(3.88)	21.49(15.61)	0	0
surgical and medical procedures	angioplasty																																	39	20.83(14.96, 28.99)	20.82(14.92, 29.05)	662.73	4.24(3.77)	18.85(14.29)	0	0	13	15(8.61, 26.11)	14.99(8.66, 25.95)	163.04	3.85(3.08)	14.44(9.08)	0	0
surgical and medical procedures	argon plasma coagulation																																	3	188.47(38.04, 933.82)	188.47(37.78, 940.24)	279.71	6.57(4.79)	94.73(24.83)	0	0
surgical and medical procedures	cholangiostomy																																	3	94.24(23.57, 376.81)	94.23(23.43, 378.93)	184.49	5.98(4.31)	63.16(19.8)	0	0
surgical and medical procedures	immune tolerance induction																																	4	50.26(16.68, 151.44)	50.26(16.77, 150.63)	152.46	5.32(3.9)	39.89(15.85)	0	0
surgical and medical procedures	drug titration																																	11	46.07(23.83, 89.08)	46.07(23.66, 89.71)	389.74	5.22(4.32)	37.22(21.44)	0	0
surgical and medical procedures	liver ablation																																	4	32.78(11.34, 94.78)	32.78(11.38, 94.46)	104.97	4.81(3.44)	28.07(11.54)	0	0
surgical and medical procedures	bladder neoplasm surgery																																	4	30.16(10.49, 86.65)	30.15(10.46, 86.88)	97.2	4.71(3.34)	26.13(10.81)	0	0
surgical and medical procedures	gastric lavage																																	3	26.92(8.03, 90.27)	26.92(7.99, 90.75)	65.52	4.57(3.04)	23.68(8.61)	0	0.001
surgical and medical procedures	vena cava filter removal																																	3	26.92(8.03, 90.27)	26.92(7.99, 90.75)	65.52	4.57(3.04)	23.68(8.61)	0	0.001
surgical and medical procedures	transcatheter aortic valve implantation																																	6	23.56(10.08, 55.05)	23.56(10.14, 54.73)	115.2	4.4(3.26)	21.05(10.35)	0	0
surgical and medical procedures	atrial appendage closure																																	3	23.56(7.09, 78.24)	23.56(7.13, 77.88)	57.6	4.4(2.88)	21.05(7.71)	0	0.001
surgical and medical procedures	interventional procedure																																	3	17.13(5.25, 55.87)	17.13(5.28, 55.52)	41.78	3.98(2.49)	15.79(5.87)	0.001	0.002
surgical and medical procedures	pulmonary angioplasty																																									3	182.21(45.57, 728.59)	182.19(45.31, 732.64)	360.4	6.93(5.26)	121.8(38.19)	0	0
surgical and medical procedures	phlebotomy																																									4	56.07(19.57, 160.65)	56.06(19.45, 161.55)	187.47	5.61(4.24)	48.72(20.19)	0	0
surgical and medical procedures	thoracotomy																																									4	44.17(15.65, 124.69)	44.17(15.63, 124.82)	150.52	5.3(3.96)	39.5(16.58)	0	0
surgical and medical procedures	vascular stent insertion																																									3	39.04(11.87, 128.44)	39.04(11.81, 129.05)	100.44	5.14(3.64)	35.36(13.06)	0	0
surgical and medical procedures	wound treatment																																									3	35.27(10.78, 115.36)	35.26(10.88, 114.29)	91.06	5.01(3.52)	32.24(11.96)	0	0
surgical and medical procedures	cholelithotomy																																									3	28.77(8.88, 93.2)	28.77(8.88, 93.25)	74.52	4.74(3.26)	26.74(10)	0	0.001
surgical and medical procedures	skin graft																																									6	12.94(5.73, 29.21)	12.94(5.68, 29.47)	63.82	3.65(2.56)	12.53(6.34)	0	0
surgical and medical procedures	coronary angioplasty																																									4	12.25(4.52, 33.18)	12.25(4.51, 33.29)	39.98	3.57(2.28)	11.88(5.16)	0	0.001
surgical and medical procedures	vascular operation																																									3	12.01(3.8, 37.95)	12.01(3.78, 38.17)	29.32	3.54(2.1)	11.66(4.45)	0.002	0.006
surgical and medical procedures	debridement																																									4	11.39(4.21, 30.81)	11.39(4.19, 30.95)	36.75	3.47(2.18)	11.07(4.81)	0.001	0.002
investigations	right atrial pressure increased																																	4	31.41(10.9, 90.53)	31.41(10.9, 90.52)	100.95	4.76(3.39)	27.07(11.16)	0	0	6	121.48(48.22, 306.06)	121.46(48.35, 305.14)	537.62	6.51(5.3)	91.35(42.16)	0	0
investigations	unevaluable investigation																																	8	19.58(9.45, 40.56)	19.58(9.48, 40.44)	127.78	4.16(3.17)	17.83(9.7)	0	0	4	32.39(11.65, 90.07)	32.39(11.69, 89.75)	111.75	4.9(3.57)	29.83(12.68)	0	0
investigations	left ventricular end-diastolic pressure increased																																	7	21.28(9.74, 46.49)	21.28(9.72, 46.61)	121.55	4.26(3.21)	19.22(9.99)	0	0	3	22.78(7.09, 73.13)	22.77(7.02, 73.81)	58.78	4.43(2.96)	21.49(8.1)	0	0.001
investigations	n-terminal prohormone brain natriuretic peptide increased																																	57	23.26(17.67, 30.63)	23.25(17.67, 30.59)	1080.55	4.38(3.99)	20.81(16.53)	0	0	21	13.67(8.84, 21.14)	13.66(8.88, 21.02)	237.59	3.72(3.11)	13.21(9.17)	0	0
investigations	brain natriuretic peptide increased																																	93	21.21(17.12, 26.28)	21.19(17.08, 26.29)	1608.6	4.26(3.95)	19.15(16.01)	0	0	38	15.25(11.02, 21.1)	15.23(10.91, 21.25)	485.1	3.87(3.41)	14.66(11.17)	0	0
investigations	brain natriuretic peptide																																	4	107.7(31.53, 367.91)	107.69(31.33, 370.2)	269.07	6.11(4.6)	68.9(24.65)	0	0
investigations	psychiatric evaluation																																	4	32.78(11.34, 94.78)	32.78(11.38, 94.46)	104.97	4.81(3.44)	28.07(11.54)	0	0
investigations	n-terminal prohormone brain natriuretic peptide abnormal																																	3	24.58(7.38, 81.88)	24.58(7.44, 81.25)	60.04	4.45(2.94)	21.86(7.99)	0	0.001
investigations	biopsy lymph gland																																	4	20.38(7.26, 57.17)	20.37(7.21, 57.56)	66.51	4.21(2.87)	18.48(7.8)	0	0
investigations	central venous pressure increased																																	3	20.19(6.14, 66.42)	20.19(6.11, 66.74)	49.43	4.2(2.7)	18.34(6.77)	0.001	0.001
investigations	biopsy liver abnormal																																	4	17.95(6.44, 50.06)	17.95(6.48, 49.74)	58.45	4.04(2.71)	16.48(6.98)	0	0
investigations	ultrasound abdomen abnormal																																									3	60.74(17.89, 206.2)	60.73(18.02, 204.72)	151.07	5.71(4.17)	52.2(18.77)	0	0
investigations	base excess increased																																									3	45.55(13.72, 151.28)	45.55(13.78, 150.57)	116.19	5.34(3.83)	40.6(14.87)	0	0
investigations	oesophagogastroduodenoscopy																																									3	35.27(10.78, 115.36)	35.26(10.88, 114.29)	91.06	5.01(3.52)	32.24(11.96)	0	0
investigations	oxygen saturation																																									3	16.32(5.13, 51.88)	16.32(5.13, 51.87)	41.28	3.97(2.52)	15.66(5.95)	0.001	0.003
investigations	blood bicarbonate increased																																									3	12.86(4.07, 40.68)	12.86(4.05, 40.88)	31.7	3.64(2.19)	12.46(4.75)	0.002	0.005
investigations	cardiac output decreased																																									7	12.03(5.67, 25.55)	12.03(5.71, 25.34)	68.54	3.55(2.53)	11.68(6.22)	0	0
general disorders and administration site conditions	catheter site discolouration																																	11	40.65(21.19, 78)	40.65(21.29, 77.62)	349.94	5.07(4.18)	33.61(19.49)	0	0	3	43.73(13.2, 144.84)	43.73(13.23, 144.55)	111.83	5.29(3.78)	39.15(14.37)	0	0
general disorders and administration site conditions	concomitant disease progression																																	37	17.98(12.83, 25.19)	17.97(12.88, 25.08)	541.41	4.04(3.57)	16.49(12.44)	0	0	17	16.48(10.14, 26.8)	16.48(10.1, 26.9)	236.43	3.98(3.3)	15.81(10.52)	0	0
general disorders and administration site conditions	catheter site dermatitis																																	8	125.65(51.36, 307.4)	125.64(51, 309.52)	593.53	6.24(5.12)	75.79(35.85)	0	0
general disorders and administration site conditions	catheter site scab																																	13	44.55(24.34, 81.54)	44.55(24.26, 81.79)	447.6	5.18(4.35)	36.22(21.84)	0	0
general disorders and administration site conditions	catheter site nodule																																	7	41.23(18.2, 93.41)	41.23(18.1, 93.91)	225.44	5.09(3.99)	34.01(17.15)	0	0
general disorders and administration site conditions	infusion site dermatitis																																	3	40.39(11.61, 140.54)	40.39(11.52, 141.6)	94.9	5.06(3.5)	33.44(11.78)	0	0
general disorders and administration site conditions	infusion site dryness																																	4	29(10.12, 83.08)	28.99(10.06, 83.54)	93.7	4.66(3.3)	25.26(10.47)	0	0
general disorders and administration site conditions	catheter site related reaction																																	27	23.56(15.79, 35.16)	23.56(15.92, 34.87)	518.42	4.4(3.83)	21.05(15.06)	0	0
general disorders and administration site conditions	catheter site oedema																																	3	21.75(6.58, 71.85)	21.75(6.58, 71.9)	53.23	4.29(2.79)	19.6(7.21)	0	0.001
general disorders and administration site conditions	catheter site haemorrhage																																	87	19.19(15.39, 23.93)	19.18(15.46, 23.79)	1360.57	4.13(3.81)	17.5(14.55)	0	0
respiratory, thoracic and mediastinal disorders	combined pulmonary fibrosis and emphysema																																									4	50.27(17.67, 142.99)	50.26(17.79, 142.03)	169.71	5.47(4.11)	44.29(18.47)	0	0
cardiac disorders	tricuspid valve prolapse																																	3	62.82(17.01, 232.06)	62.82(16.9, 233.57)	136.89	5.57(3.95)	47.37(15.87)	0	0
cardiac disorders	cardiac failure high output																																	13	23.34(13.11, 41.53)	23.33(13.21, 41.19)	247.28	4.38(3.58)	20.87(12.89)	0	0
cardiac disorders	right ventricular enlargement																																									4	12.15(4.49, 32.9)	12.15(4.47, 33.01)	39.6	3.56(2.27)	11.79(5.12)	0	0.001
vascular disorders	jugular vein distension																																	23	29.9(19.26, 46.42)	29.89(19.42, 46)	554.41	4.7(4.08)	25.94(17.95)	0	0
vascular disorders	dialysis hypotension																																	4	17.95(6.44, 50.06)	17.95(6.48, 49.74)	58.45	4.04(2.71)	16.48(6.98)	0	0
vascular disorders	collateral circulation																																									3	28.77(8.88, 93.2)	28.77(8.88, 93.25)	74.52	4.74(3.26)	26.74(10)	0	0.001
injury, poisoning and procedural complications	vascular access malfunction																																	4	35.9(12.32, 104.59)	35.9(12.22, 105.5)	113.99	4.92(3.54)	30.31(12.39)	0	0
injury, poisoning and procedural complications	respiratory tract procedural complication																																	3	20.19(6.14, 66.42)	20.19(6.11, 66.74)	49.43	4.2(2.7)	18.34(6.77)	0.001	0.001
injury, poisoning and procedural complications	procedural hypotension																																									6	13.67(6.05, 30.88)	13.66(6, 31.11)	67.88	3.72(2.63)	13.21(6.68)	0	0
hepatobiliary disorders	cardiac cirrhosis																																	3	23.56(7.09, 78.24)	23.56(7.13, 77.88)	57.6	4.4(2.88)	21.05(7.71)	0	0.001
hepatobiliary disorders	cirrhosis alcoholic																																									8	14.29(7.05, 28.97)	14.29(7.06, 28.94)	95.15	3.79(2.82)	13.79(7.63)	0	0
nervous system disorders	anaesthesia																																									3	16.08(5.06, 51.1)	16.08(5.06, 51.11)	40.62	3.95(2.5)	15.44(5.87)	0.001	0.003
gastrointestinal disorders	incarcerated umbilical hernia																																	4	21.54(7.66, 60.61)	21.54(7.62, 60.87)	70.31	4.28(2.94)	19.43(8.18)	0	0
skin and subcutaneous tissue disorders	sclerema																																	4	22.85(8.09, 64.49)	22.84(8.08, 64.54)	74.52	4.36(3.01)	20.48(8.6)	0	0
neoplasms benign, malignant and unspecified (incl cysts and polyps)	pulmonary tumour thrombotic microangiopathy																																	4	17.95(6.44, 50.06)	17.95(6.48, 49.74)	58.45	4.04(2.71)	16.48(6.98)	0	0
blood and lymphatic system disorders	paratracheal lymphadenopathy																																	3	17.13(5.25, 55.87)	17.13(5.28, 55.52)	41.78	3.98(2.49)	15.79(5.87)	0.001	0.002
